# Supplementary material for: FAM83B promotes the invasion of primary lung adenocarcinoma via PI3K/AKT/NF-κB pathway
Source: BMC Pulm Med. 2023 Jan 23;23:32. doi: 10.1186/s12890-022-02303-5 (PMC9872310; doi:10.1186/s12890-022-02303-5)
Supplement: Supplementary file 4 — Additional file 4. Supplementary Table 1. The related genes of FAM83B resulted from the LinkedOmics database. [file 12890_2022_2303_MOESM4_ESM.txt]

Query	Statistic	P-value	FDR (BH)	Event_SD	Event_TD
A1BG	-0.171119195087414	9.51261552704823e-05	0.000589210285573722	459	515
A1CF	0.184019533975451	2.64735373976269e-05	0.000200893343015857	459	127
A2BP1	-0.13207216879267	0.00267265062809413	0.00993877967522708	459	219
A2LD1	0.132985908558727	0.00249424034204118	0.00938533056414141	459	515
A2ML1	0.30065024921365	3.21214627422134e-12	2.29301356175486e-10	459	372
A2M	-0.070207143539967	0.111531665024959	0.205673486531864	459	515
A4GALT	0.0581315003066819	0.187797689852392	0.307655128659095	459	515
A4GNT	0.144430815945806	0.00101281571391294	0.00439612605639347	459	409
AAA1	0.0860809531040427	0.050894756797153	0.110622487914473	459	158
AAAS	0.013290995731514	0.763489929734327	0.840435990501692	459	515
AACSL	0.0878411644798405	0.0463225633154105	0.102444329575797	459	339
AACS	0.026197212776658	0.553069677599501	0.677499339085545	459	515
AADACL2	0.142617654936618	0.00117348026233921	0.00497677137357017	459	66
AADACL3	0.172724564060831	8.15259344542919e-05	0.000517807555726847	459	25
AADACL4	-0.0874943668245518	0.047195046231966	0.104028957221497	459	93
AADAC	0.201970360017667	3.83748913305278e-06	3.94161011261351e-05	459	493
AADAT	-0.0123763101268605	0.779330637248428	0.85114924056725	459	515
AAGAB	0.241719236502699	2.78037014667759e-08	5.55982543245551e-07	459	515
AAK1	0.0373879884206996	0.397160769579853	0.535859348871596	459	515
AAMP	0.149381549401432	0.000671717596103208	0.0031079378034516	459	515
AANAT	0.0149541497837858	0.734942744474224	0.819025177104749	459	333
AARS2	0.0302885325133178	0.492811899058458	0.624228405474047	459	515
AARSD1	-0.108682986701593	0.0135972838443118	0.037846778589038	459	515
AARS	-0.125348734869895	0.00438640787437263	0.0149209531301838	459	515
AASDHPPT	0.00359017560952234	0.935222190923013	0.958171879486342	459	515
AASDH	0.0773444095730983	0.0795013799929289	0.15748994879075	459	515
AASS	-0.0431704926948101	0.328188232897464	0.4664599586969	459	515
AATF	0.150870380227763	0.000592211638513827	0.00280516475987751	459	515
AATK	-0.0590458499754631	0.180937164222151	0.299120689007888	459	515
ABAT	-0.205459060559792	2.58221109691301e-06	2.82193741963353e-05	459	515
ABCA10	0.0556125596013946	0.207684373550856	0.332361509890673	459	511
ABCA11P	0.025000287238742	0.571355245561621	0.692232283636099	459	515
ABCA12	0.139601432943995	0.00149358231582152	0.00609881988327692	459	509
ABCA13	0.0879332322682989	0.0460932244322004	0.102061744760255	459	513
ABCA17P	-0.188640451221757	1.63787280981486e-05	0.000133534238578729	459	499
ABCA1	0.0723171371930303	0.10115160264275	0.190917680228827	459	515
ABCA2	-0.0734005797480883	0.0961280689384095	0.18314820721961	459	515
ABCA3	-0.233282564307375	8.54513508145396e-08	1.46107921307187e-06	459	515
ABCA4	-0.0995327108076008	0.0238908615599223	0.0601348118448215	459	514
ABCA5	0.00889944019788676	0.840328204549707	0.894857759858261	459	515
ABCA6	-0.0240077324281714	0.586732838880626	0.70469991488679	459	515
ABCA7	-0.169825450160258	0.000107612237734697	0.000655179228705797	459	515
ABCA8	-0.0468092121609189	0.289021729336904	0.425339885582834	459	513
ABCA9	-0.0518188780419432	0.240439568696859	0.370340302004533	459	515
ABCB10	-0.0601596402419472	0.172833039584513	0.288483239683945	459	515
ABCB11	0.144963320959206	0.000969641147138207	0.00424281682333592	459	342
ABCB1	-0.0357743756356224	0.417861780272169	0.554891128360358	459	515
ABCB4	-0.305563676942438	1.36349137260297e-12	1.10337917229102e-10	459	515
ABCB5	-0.0632001104671359	0.152090676276392	0.261549379455607	459	348
ABCB6	0.0443625695348637	0.314995401320423	0.45289369023109	459	515
ABCB7	0.0136844213601944	0.756706324731	0.835360986342827	459	515
ABCB8	-0.124836889392627	0.0045507897474631	0.0153754539337885	459	515
ABCB9	0.0360153244289104	0.414731009496844	0.552201133614637	459	515
ABCC10	-0.111721716819806	0.0111757181149583	0.0322850489495283	459	515
ABCC11	0.0790566420190975	0.0730484823670991	0.147278730651049	459	457
ABCC12	-0.0883266707308484	0.045123892357854	0.10037128426984	459	286
ABCC13	0.0962322322342334	0.0289901598080437	0.0701774632727598	459	367
ABCC1	0.177030003710425	5.35338202240361e-05	0.000362846388144467	459	515
ABCC2	0.245118730741473	1.74747296339861e-08	3.73966697991558e-07	459	515
ABCC3	0.0720787829156992	0.102284270289448	0.192618993267899	459	515
ABCC4	-0.243231476711638	2.2633566838022e-08	4.62576415090372e-07	459	515
ABCC5	0.0371933654184383	0.399624370108621	0.538145382316992	459	515
ABCC6P1	-0.150446495413513	0.000613909281365592	0.00288929096207569	459	507
ABCC6P2	-0.329794391022645	1.56625015562861e-14	2.18924532242689e-12	459	514
ABCC6	-0.217497501023544	6.24146739258008e-07	8.31696334952604e-06	459	515
ABCC8	-0.177200263245566	5.26399456579312e-05	0.00035800178081345	459	414
ABCC9	-0.0515231094309693	0.243137843207598	0.373603875310076	459	515
ABCD1	-0.111641788668043	0.0112341664463764	0.0324217346984161	459	515
ABCD2	0.124506530525384	0.00465981981583477	0.015680215232139	459	514
ABCD3	0.036281639892695	0.411286775309108	0.548968284799896	459	515
ABCD4	0.0127704248996472	0.772493644281004	0.846064357874733	459	515
ABCE1	0.225106631063728	2.43708132660031e-07	3.66534097487487e-06	459	515
ABCF1	0.0966688761816025	0.0282659899404468	0.0688245348921489	459	515
ABCF2	0.0874193756384869	0.0473855123230705	0.104345226430928	459	515
ABCF3	0.147332124786697	0.000797408879511055	0.00359950512277935	459	515
ABCG1	-0.0554724358709357	0.208833729939232	0.333685148941465	459	515
ABCG2	0.137294684952096	0.00179052883659282	0.00708975641557397	459	515
ABCG4	0.0165508631961607	0.70787477221353	0.799145524944155	459	494
ABCG5	0.165529450959779	0.000161041105357952	0.000922483223563267	459	391
ABCG8	0.146489349272952	0.00085514848174289	0.00381481036930639	459	138
ABHD10	0.113957530063452	0.00964620454744739	0.0286363190991205	459	515
ABHD11	-0.231766847716401	1.04084031719822e-07	1.73949132610017e-06	459	515
ABHD12B	0.160012515125057	0.000266398993298051	0.00142411957155428	459	461
ABHD12	-0.14268651803535	0.00116697232635532	0.00495653269426056	459	515
ABHD13	0.118079939424108	0.00730655507949507	0.0228085933045365	459	515
ABHD14A	-0.295096033224418	8.29972822748921e-12	5.24984075351438e-10	459	515
ABHD14B	-0.0330014362548585	0.454879151748928	0.589938001891875	459	515
ABHD15	-0.0256385102396031	0.561569376012583	0.684431423920342	459	515
ABHD1	-0.0612000107647616	0.165510488438497	0.279033708072594	459	506
ABHD2	0.170235127760051	0.000103500594912923	0.000634008547692154	459	515
ABHD3	0.242628091519276	2.45739455433424e-08	4.96647142083243e-07	459	515
ABHD4	0.0781224017154355	0.0765142589332386	0.152860270620447	459	515
ABHD5	-0.0227115055775201	0.607098166302123	0.721486304063668	459	515
ABHD6	0.0592259518605343	0.179607982145201	0.297333472512695	459	515
ABHD8	-0.189180323388632	1.54733772150614e-05	0.000127644186452599	459	515
ABI1	0.171791772924791	8.91869270386238e-05	0.000559484511681244	459	515
ABI2	-0.011796724598765	0.789415982635132	0.858290214590091	459	515
ABI3BP	0.0563820548542311	0.201454122339059	0.324731048170413	459	515
ABI3	-0.0443777612723595	0.314829547078915	0.452687791310938	459	515
ABL1	-0.01800202274437	0.683588475669527	0.782037170537074	459	515
ABL2	-0.0063915357565818	0.884950852288321	0.92551264313201	459	515
ABLIM1	0.0978985445302421	0.0263095404745077	0.0649870359619946	459	515
ABLIM2	-0.220446761621663	4.35222598703621e-07	6.02857193547331e-06	459	515
ABLIM3	0.233809206190237	7.9765770856361e-08	1.37208109111613e-06	459	515
ABO	-0.0978013630834977	0.0264597963330931	0.0652537584094052	459	511
ABP1	0.0746780125706606	0.0904630093167059	0.174551079276216	459	515
ABRA	-0.07717856771584	0.0801502024037339	0.158429810684912	459	350
ABR	-0.0337616458377248	0.444551515519192	0.580704310879075	459	515
ABT1	-0.0707698417784633	0.108684825989538	0.201670284244234	459	515
ABTB1	-0.0499202482175573	0.258129558407444	0.390989209870263	459	515
ABTB2	0.0272742796212961	0.536863568936086	0.66318875120882	459	515
ACAA1	-0.0385094712935757	0.383143479011151	0.522820307105057	459	515
ACAA2	0.0226011713347694	0.60884609905605	0.722644404013418	459	515
ACACA	-0.00413742046206343	0.925375065348743	0.952391576447694	459	515
ACACB	-0.0155689799771998	0.724478897392815	0.811146033748057	459	515
ACAD10	-0.0834988724767736	0.0582788659614348	0.123145594199306	459	515
ACAD11	0.0226883293625297	0.607465142209973	0.721699356669808	459	515
ACAD8	-0.254567008381745	4.63375464603121e-09	1.22083465067297e-07	459	515
ACAD9	0.116613394907242	0.00807322934162117	0.0247654426057959	459	515
ACADL	0.0413430922916772	0.349095761863949	0.488396870451222	459	496
ACADM	-0.00364707173287746	0.934197915507712	0.957574467639988	459	515
ACADSB	-0.1747591902753	6.69132940822408e-05	0.000437938088446572	459	515
ACADS	-0.0620227611984524	0.159886413449303	0.271983798470184	459	515
ACADVL	-0.113609103333896	0.00987159522072423	0.0291926979245208	459	515
ACAN	-0.0190714729360289	0.6658953511797	0.768870445345724	459	513
ACAP1	-0.0190256514057637	0.666649725629153	0.769252668045001	459	515
ACAP2	0.361426146513502	2.45101863403403e-17	8.59490534334599e-15	459	515
ACAP3	-0.243062629663131	2.31610748652899e-08	4.71909851587578e-07	459	515
ACAT1	-0.285895982589305	3.82446595554816e-11	1.96008783383325e-09	459	515
ACAT2	0.141458633630871	0.0012881538312708	0.00539443091963978	459	515
ACBD3	-0.0393762180123714	0.372519902513159	0.511817968891464	459	515
ACBD4	-0.153237608778383	0.00048356985991128	0.00237018007844695	459	515
ACBD5	0.176863638999911	5.44210837921368e-05	0.000367986678902987	459	515
ACBD6	-0.155392926839393	0.00040106790010521	0.00201978966674299	459	515
ACBD7	0.00335729251053214	0.9394157773942	0.960659089253826	459	515
ACCN1	-0.0243833571193587	0.580890842381635	0.699701467851279	459	467
ACCN2	0.104435081665916	0.0177526949823626	0.0471800116084914	459	515
ACCN3	0.00144086086869821	0.973978497880481	0.983524412227698	459	512
ACCN4	-0.00954655413871532	0.828890868194933	0.886416734434819	459	458
ACCN5	-0.0613125411169432	0.164732619086191	0.278074114542251	459	140
ACCSL	-0.0647831534739481	0.14206785769007	0.248319847313212	459	51
ACCS	-0.133627968498228	0.00237544972052003	0.008995924405789	459	515
ACD	-0.0394549281052598	0.371564263382318	0.51082099845146	459	515
ACE2	-0.037240279153875	0.399029684163278	0.537634332797815	459	514
ACER1	0.0336623700064187	0.445892582131282	0.581869878673374	459	203
ACER2	0.168306048185831	0.000124242422968029	0.00074019599114306	459	515
ACER3	0.0793673310341062	0.0719246937168119	0.145420875785114	459	515
ACE	0.0108360589476546	0.806209457529891	0.86987933263738	459	515
ACHE	-0.172546067967174	8.29421754402793e-05	0.000525466942218796	459	515
ACIN1	-0.0852607755329831	0.0531505636051908	0.114553964345542	459	515
ACLY	0.00656994779374018	0.881762616369373	0.923616022591929	459	515
ACMSD	0.0682361488569069	0.121968198995152	0.22048479348061	459	402
ACN9	-0.0927464837191629	0.035363145208172	0.0825842442365864	459	515
ACO1	-0.0879512543238498	0.046048443640652	0.101973885607063	459	515
ACO2	0.0328930916354247	0.45636193270776	0.591170596951569	459	515
ACOT11	0.198878007854532	5.42095944650629e-06	5.25480782816526e-05	459	515
ACOT12	0.00706990155590626	0.872838739738241	0.917791610810036	459	97
ACOT13	0.0231322891869784	0.600452655817501	0.715801734626362	459	515
ACOT1	-0.189264870506357	1.5335975958645e-05	0.000126719920405704	459	515
ACOT2	-0.161997632391401	0.000222680070107087	0.00122211126889085	459	515
ACOT4	0.112751285182441	0.0104465574414849	0.0305539640240561	459	515
ACOT6	0.00709882068424347	0.872323032580846	0.917406430933425	459	441
ACOT7	0.0928578538209139	0.0351424547615999	0.082180946075922	459	515
ACOT8	-0.158202072425997	0.000313146779165608	0.001631693905621	459	515
ACOT9	0.0606854511611361	0.16910253704825	0.283511282546588	459	515
ACOX1	0.0509783999285281	0.248162561247825	0.379690238381929	459	515
ACOX2	-0.193326068380011	9.94544671684587e-06	8.72649644320963e-05	459	515
ACOX3	-0.124519041843536	0.00465564805191666	0.0156714539005911	459	515
ACOXL	-0.237343021183768	5.00411109295603e-08	9.10948747959974e-07	459	511
ACP1	0.0520112510918984	0.238695895129719	0.368478031499292	459	515
ACP2	-0.123326593372646	0.00506875970195905	0.0168352224863339	459	515
ACP5	-0.0948750537413216	0.0313435466428966	0.0748947770828711	459	515
ACP6	0.0757348713334837	0.0859813511035497	0.16758607955707	459	515
ACPL2	-0.0441739897002778	0.317058967765076	0.454872887967642	459	515
ACPP	0.0147794254030741	0.737925465403322	0.821067368207615	459	515
ACPT	-0.000528467623268317	0.990454577513876	0.99418500955895	459	112
ACRBP	-0.0263627799889787	0.55056299103479	0.67567451222715	459	515
ACRC	-0.097007372750892	0.0277153423351447	0.0677561475776508	459	515
ACRV1	0.114450882697553	0.00933488909597372	0.0278777473853762	459	381
ACR	0.0142369355562867	0.747211230285123	0.827988583597907	459	456
ACSBG1	0.0769040367727789	0.0812336713126096	0.160191261069104	459	508
ACSBG2	-0.0128148931018431	0.77172331578733	0.845938421799837	459	393
ACSF2	-0.0385240795133128	0.382962909251181	0.522680958013835	459	515
ACSF3	-0.103467632284252	0.0188413359193438	0.0494952335903766	459	515
ACSL1	-0.183448180615197	2.80700768747887e-05	0.000210688958532962	459	515
ACSL3	0.0723576575275875	0.100960043148448	0.190610120189966	459	515
ACSL4	0.250414382912865	8.35984359596075e-09	2.01563997341452e-07	459	515
ACSL5	-0.120167808298328	0.00632737963957377	0.0202289929999681	459	515
ACSL6	-0.0911761570910549	0.0386025753485192	0.0886577359607264	459	506
ACSM1	0.0690315925864491	0.117668181631562	0.21463329206531	459	505
ACSM2A	-0.0507759550714857	0.250048368283883	0.381827820823555	459	123
ACSM2B	-0.0482165372076831	0.274752292236189	0.409856002448495	459	86
ACSM3	-0.00424682117457615	0.923407826525233	0.951101496268492	459	515
ACSM4	0.00881590850225439	0.841807081616456	0.89624160793383	459	55
ACSM5	-0.0328948824210239	0.456337402402565	0.591170596951569	459	494
ACSS1	-0.210580657673429	1.4256079800657e-06	1.67617954738548e-05	459	515
ACSS2	-0.0989068578056416	0.0247934436471153	0.0619685186233511	459	515
ACSS3	-0.0363444253678129	0.410477249172385	0.548070758614405	459	515
ACTA1	0.0518796462348489	0.239887800267155	0.369810309593992	459	501
ACTA2	-0.0580328760191653	0.188548971157056	0.308607667498137	459	515
ACTBL2	0.203129767312774	3.36664520329523e-06	3.55480741275568e-05	459	462
ACTB	-0.0066936649375088	0.87955290004168	0.921900524503116	459	515
ACTC1	0.0114990722937779	0.794609240959059	0.862203436745544	459	441
ACTG1	0.0821987734991893	0.0623203459998901	0.12993210345737	459	515
ACTG2	-0.00281990489297803	0.949098858613329	0.966949792851991	459	515
ACTL6A	0.195471263728263	7.88269417652958e-06	7.15203319112452e-05	459	515
ACTL6B	-0.0731115129725891	0.0974484825082105	0.185134518427346	459	66
ACTL7A	0.0182171413897384	0.680015187926427	0.779142652695524	459	62
ACTL7B	-0.0555365519578779	0.208307252601651	0.333118278662437	459	131
ACTL8	0.10319660817897	0.0191565640828431	0.0501179846711868	459	261
ACTL9	-0.0156452898319108	0.723183700155976	0.810257612035742	459	45
ACTN1	0.161518337047823	0.000232573771088093	0.0012688561787082	459	515
ACTN2	-0.000129263595219159	0.997665129960239	0.998656231982245	459	500
ACTN3	0.0466843650495442	0.290311221452805	0.426627935806805	459	400
ACTN4	0.291042030210066	1.63831714727308e-11	9.35619518276981e-10	459	515
ACTR10	-0.0651463385201186	0.139841379730245	0.245533160404791	459	515
ACTR1A	-0.0718877353339457	0.103199381013314	0.193845383690746	459	515
ACTR1B	-0.0763732734260829	0.0833619911693583	0.163362997659929	459	515
ACTR2	0.266643530734727	7.8438485732896e-10	2.71250597375281e-08	459	515
ACTR3B	-0.0941554602833967	0.0326563422477985	0.0774704734254658	459	515
ACTR3C	-0.0526521360822264	0.232951160475332	0.36223959822475	459	515
ACTR3	0.214784880609521	8.65728425790546e-07	1.09237398347497e-05	459	515
ACTR5	-0.0877912893015388	0.0464472008161756	0.102663568496486	459	515
ACTR6	0.150790436432275	0.000596248509481638	0.00282031395857385	459	515
ACTR8	0.0482657602887765	0.274262036492438	0.409314536355623	459	515
ACTRT1	-0.0386273794855048	0.381687519730534	0.521671144149218	459	60
ACTRT2	0.0198500641190309	0.653129190455674	0.758644017830545	459	14
ACVR1B	0.0169297540123071	0.701503885929449	0.794698462477774	459	515
ACVR1C	0.282295103331677	6.85114122946646e-11	3.24503817285724e-09	459	513
ACVR1	0.038180229192481	0.3872269673046	0.52663410628426	459	515
ACVR2A	0.0153437958276636	0.728305492108437	0.814071472244158	459	515
ACVR2B	-0.0969113246766909	0.0278706428343701	0.068060892971703	459	515
ACVRL1	-0.0393679145579047	0.372620805324601	0.511921414312195	459	515
ACY1	0.0155339121696977	0.725074362777589	0.811602529159346	459	515
ACY3	0.0255602959678405	0.562764278343335	0.685092417048942	459	514
ACYP1	0.0754118345770734	0.0873318121895446	0.169622802647422	459	515
ACYP2	-0.0345178692449121	0.434411687449745	0.571058829481887	459	515
ADAD1	0.0302994464862515	0.492655983194703	0.624185775190459	459	21
ADAD2	-0.0460064291218236	0.297380653062377	0.434036228351277	459	349
ADAL	0.158313185117659	0.000310070287487591	0.0016189682917732	459	515
ADAM10	0.256586328807803	3.464694580093e-09	9.57846684189474e-08	459	515
ADAM11	0.0602579749625836	0.172130753720166	0.287671363324304	459	507
ADAM12	0.0125057734140906	0.777082837721907	0.849588484109822	459	515
ADAM15	-0.158717255045679	0.000299118659356267	0.00157088380536339	459	515
ADAM17	0.196961028979718	6.69754727408667e-06	6.2761638497161e-05	459	515
ADAM18	-0.00834539905327352	0.850147412726438	0.902446387486464	459	49
ADAM19	0.158272297946808	0.000311199076787523	0.00162366148442417	459	515
ADAM20	0.0514495530486796	0.243812174826797	0.374496100087453	459	411
ADAM21P1	0.16766031672147	0.000132017328269089	0.000779085431781087	459	342
ADAM21	0.196143790661617	7.32484162812584e-06	6.75629600659803e-05	459	475
ADAM22	0.0278904285913053	0.527700942114106	0.655095114028741	459	510
ADAM23	0.156380106151651	0.000367837315082934	0.00187368304125323	459	506
ADAM28	0.0669392582842974	0.129240362925788	0.230627298826949	459	515
ADAM29	-0.189075092270569	1.56460278985863e-05	0.000128485129678284	459	408
ADAM2	-0.181642418377545	3.37374542541677e-05	0.000245573283187292	459	102
ADAM30	-0.0298361510836845	0.49929770577567	0.630127701922218	459	23
ADAM32	0.0294636182001928	0.50467247050057	0.634706684726949	459	487
ADAM33	-0.133927741595922	0.0023217756248752	0.00883450431943755	459	515
ADAM3A	0.00351075829066255	0.936652083740068	0.95885307331484	459	25
ADAM5P	0.0616634424154791	0.162324627204137	0.274961410894601	459	20
ADAM6	-0.115527630408093	0.00868628988462534	0.0263023121063311	459	515
ADAM7	0.0674205786400626	0.126503189077092	0.226795743409536	459	42
ADAM8	0.055707650366165	0.206907007415649	0.331382793607691	459	515
ADAM9	0.181559051222125	3.40236590224727e-05	0.000247026842187135	459	515
ADAMDEC1	0.0782591464325751	0.0759987750318295	0.152027973912751	459	514
ADAMTS10	-0.147618814333089	0.000778604580268822	0.00352417308659719	459	515
ADAMTS12	0.0458731859727104	0.29878347487429	0.435537054826963	459	514
ADAMTS13	-0.0856909469295859	0.0519572528657113	0.112575380266314	459	515
ADAMTS14	0.0474319564609747	0.282647195037531	0.41786628213093	459	515
ADAMTS15	0.0843223950334197	0.0558330089133849	0.119130543320386	459	504
ADAMTS16	-0.0871893686079783	0.0479737188500427	0.1054314120258	459	512
ADAMTS17	0.00175618212317374	0.968286615877753	0.979756650711984	459	515
ADAMTS18	-0.133335540846241	0.00242889764799705	0.00917053384740556	459	497
ADAMTS19	0.0716185631608523	0.104499706126643	0.195644891277645	459	196
ADAMTS1	0.0114677120728255	0.795156928471265	0.862563588748705	459	515
ADAMTS20	0.171054462989653	9.57170108624742e-05	0.000592686373333065	459	221
ADAMTS2	0.00952649832360019	0.829244812930195	0.886645197434939	459	515
ADAMTS3	0.0381327576649169	0.38781791720266	0.527183387448774	459	515
ADAMTS4	0.0178233313916436	0.686562064301123	0.78412676654196	459	515
ADAMTS5	0.00490455177054455	0.911590806915992	0.943109578086793	459	515
ADAMTS6	0.0289792424952579	0.511706075587392	0.640770645209923	459	515
ADAMTS7	-0.0213942113118494	0.628110804846701	0.739119202123859	459	515
ADAMTS8	-0.0186699247751258	0.672517553810286	0.773560451307914	459	514
ADAMTS9	0.020408004891586	0.644042529141552	0.751426265201517	459	515
ADAMTSL1	0.016504621086999	0.7086537219529	0.799759763304935	459	515
ADAMTSL2	-0.157713727198437	0.00032700895274839	0.00169333029728881	459	515
ADAMTSL3	0.0247454992288395	0.575284375949122	0.695007449882382	459	515
ADAMTSL4	0.102767153653891	0.0196654766354921	0.051194783405863	459	515
ADAMTSL5	0.174939167081532	6.57472720374637e-05	0.000431691359781457	459	515
ADAP1	0.0575151474434551	0.192529105013688	0.31343702635759	459	515
ADAP2	-0.063605518552074	0.149474161684698	0.258031361965862	459	515
ADARB1	-0.0550103749606771	0.212656304111517	0.338084948817911	459	515
ADARB2	-0.0213177552577611	0.629339884291121	0.740134572248949	459	424
ADAR	0.0584385816655882	0.185472574376432	0.304845474602099	459	515
ADAT1	0.0809025336354183	0.0665772114076248	0.136725090066332	459	515
ADAT2	0.0439632621884735	0.319375323649232	0.457021332266671	459	515
ADAT3	-0.107756842773189	0.0144219845995394	0.0396778223582559	459	515
ADA	0.17435864731496	6.95787138270246e-05	0.000452272953487664	459	515
ADCK1	-0.195176034520366	8.14017035828878e-06	7.35226954909517e-05	459	515
ADCK2	-0.0563990674076432	0.201317932067668	0.324561328010594	459	515
ADCK4	-0.0272978572127706	0.536511489142683	0.662895007861938	459	515
ADCK5	-0.222471839538341	3.38795889715416e-07	4.81982366094785e-06	459	515
ADCY10	0.0906513510318654	0.039739798388591	0.0907538056755417	459	393
ADCY1	-0.0339924750499287	0.441442247650523	0.577797632508588	459	515
ADCY2	-0.0250882996491403	0.570000955261556	0.690998246832119	459	503
ADCY3	0.0722785586885084	0.101334250302927	0.191244357950609	459	515
ADCY4	-0.0552736095249274	0.210472467072547	0.335640950362698	459	515
ADCY5	-0.169489908050443	0.00011109380237469	0.000672077155528242	459	513
ADCY6	-0.0447167779499985	0.311143258285395	0.448665731237004	459	515
ADCY7	-0.0886694151357632	0.0442934792511526	0.0988210808429555	459	515
ADCY8	0.0193224154563796	0.661769996960497	0.765477933984168	459	276
ADCY9	-0.215075605048494	8.36065540058032e-07	1.06170762482083e-05	459	515
ADCYAP1R1	0.0472272665602474	0.284731873639794	0.420264413699026	459	280
ADCYAP1	-0.137540332202788	0.00175651121220392	0.00697578901441128	459	494
ADC	-0.319277710759044	1.14394137020505e-13	1.26326519931815e-11	459	515
ADD1	0.0506110384771229	0.251591952561196	0.383411096965018	459	515
ADD2	0.0140799623050596	0.749905038308315	0.829899740505496	459	512
ADD3	0.335788263383492	4.87004479894767e-15	7.6647602709737e-13	459	515
ADH1A	0.0109625496891477	0.803992980805203	0.868472314112322	459	453
ADH1B	-0.0497626697176001	0.259637178763631	0.392796543227934	459	509
ADH1C	0.0846422274080181	0.054906380013875	0.117464275256056	459	506
ADH4	0.223133287286226	3.1202277460279e-07	4.49330779449608e-06	459	300
ADH5	0.161087977471529	0.000241806345702378	0.00130946226981824	459	515
ADH6	0.256789221817568	3.3644807836671e-09	9.32721801718975e-08	459	453
ADH7	0.138158565948762	0.0016735025038949	0.00670071475317533	459	375
ADHFE1	-0.000129996659500185	0.99765188876181	0.998656231982245	459	515
ADI1	-0.174512524082679	6.85431041668879e-05	0.000446557876821302	459	515
ADIG	0.086194770298173	0.0505881260130079	0.110099680177265	459	17
ADIPOQ	0.0394951158685772	0.371076918819826	0.510396741905497	459	94
ADIPOR1	-0.0871197792856293	0.0481528834121878	0.105743774296068	459	515
ADIPOR2	0.182628197439616	3.05215771251147e-05	0.000226117599546624	459	515
ADK	-0.0320132137937252	0.468503600698751	0.602472961604771	459	515
ADM2	-0.108662792029141	0.0136148138849619	0.0378751426489378	459	515
ADM	0.171825575178822	8.88978523558086e-05	0.000557893335286625	459	515
ADNP2	0.0616869434168714	0.162164307377454	0.274771622253745	459	515
ADNP	0.0474037371246475	0.282933982192795	0.418073810606164	459	515
ADORA1	0.0442493618929797	0.316233136769564	0.454085340355606	459	515
ADORA2A	-0.0861703102397328	0.0506538924562643	0.110218811497476	459	515
ADORA2B	0.100691512836066	0.0222945191624185	0.0568396491094925	459	515
ADORA3	-0.0599771503366262	0.174142001001805	0.290155414331296	459	515
ADO	0.0610889189269198	0.166281114057426	0.279931517542309	459	515
ADPGK	0.103788748570084	0.0184737084798355	0.0486626891269046	459	515
ADPRHL1	0.0159188778360734	0.718546644846897	0.807007379738145	459	515
ADPRHL2	-0.0391731274272318	0.374992682176128	0.514254713922763	459	515
ADPRH	0.0576150360515257	0.191756437674725	0.312603187035511	459	515
ADRA1A	-0.051414948613503	0.244129865274114	0.374753686130019	459	341
ADRA1B	-0.0440295987582823	0.318644951982531	0.456424080947981	459	513
ADRA1D	0.0646468459313692	0.142910451026121	0.24939621600582	459	501
ADRA2A	-0.0675047140255318	0.126029382743702	0.226149142856729	459	515
ADRA2B	0.0477493419296231	0.279435204785098	0.414742681359856	459	509
ADRA2C	-0.00514249826503251	0.907320435620418	0.940053953306081	459	512
ADRB1	-0.146853729533975	0.000829725605157576	0.00371601061973776	459	508
ADRB2	-0.075715226625562	0.0860629928819139	0.167712498949371	459	515
ADRB3	-0.055006127898198	0.212691671682303	0.338100933162547	459	438
ADRBK1	-0.114802205659059	0.00911867833010721	0.0273777155138607	459	515
ADRBK2	-0.108007858018711	0.014194228135706	0.0391937169389162	459	515
ADRM1	-0.0705124412087674	0.109979888785947	0.2034689019857	459	515
ADSL	0.0247956042621268	0.574510692501848	0.694569631750254	459	515
ADSSL1	-0.0733260190697021	0.0964672768982919	0.18370692936767	459	515
ADSS	0.0502277858167311	0.255204674400844	0.387351433816089	459	515
AEBP1	-0.0899081188313299	0.0413987443626375	0.0936543368501118	459	515
AEBP2	0.130586721649988	0.00298764285919791	0.0109072156108946	459	515
AEN	0.112187962556329	0.0108401076493591	0.0314930336766556	459	515
AES	-0.0644542680845411	0.144107393407729	0.251038746682384	459	515
AFAP1L1	0.134328254979527	0.00225179212742742	0.00860451992190018	459	515
AFAP1L2	0.256554408099274	3.48072249708086e-09	9.60948636348788e-08	459	515
AFAP1	0.0958326761537172	0.0296667146464703	0.0715984414819667	459	515
AFARP1	0.0934703483701535	0.0339495791731687	0.0799651412341851	459	463
AFF1	0.100694123186195	0.0222910302300161	0.056838003857324	459	515
AFF2	0.0009449681074353	0.982932448436193	0.989466850289213	459	514
AFF3	-0.185517696753829	2.26860737797071e-05	0.00017637076729241	459	515
AFF4	0.0586756120406426	0.183692428783585	0.30281602198155	459	515
AFG3L1	-0.147883894074978	0.000761583713486759	0.00345417183235156	459	515
AFG3L2	0.0856090762832012	0.052182627187867	0.11296722107994	459	515
AFMID	-0.000162274085200845	0.997068868550534	0.998467562354111	459	515
AFM	0.0261436559920555	0.553881719484718	0.678244673715649	459	67
AFP	0.103902577426373	0.0183449033728011	0.0483735624516018	459	197
AFTPH	0.072257524319656	0.101433946556967	0.19137830128192	459	515
AG2	-0.122759621652423	0.00527653692579837	0.0174124847404421	459	515
AGAP11	0.0490426243490665	0.266603448520707	0.400561725897436	459	513
AGAP1	-0.0968543257716129	0.0279631578132186	0.0682201389442956	459	515
AGAP2	-0.0303943496260069	0.49130131907374	0.622828107163437	459	515
AGAP3	-0.183443954138819	2.80822201362365e-05	0.000210700982013173	459	515
AGAP4	-0.120936580579343	0.00599762358555919	0.0193887271920034	459	515
AGAP5	-0.103351628866897	0.0189757014969232	0.0497751078110895	459	515
AGAP6	-0.114266994709627	0.00944986560405466	0.0281790114417193	459	515
AGAP7	-0.0920794085985803	0.0367098480133855	0.0851719607767324	459	513
AGAP8	-0.099134577286481	0.0244616836482718	0.0612937360864556	459	515
AGA	-0.169607298472524	0.000109863890620075	0.000666017303233858	459	515
AGBL1	0.035922366000752	0.415937224240194	0.553217543127029	459	293
AGBL2	0.188898945687119	1.59391329901514e-05	0.000130570241888174	459	512
AGBL3	0.107407918374465	0.0147439140328726	0.0404143381361845	459	509
AGBL4	-0.0190267850033504	0.666631058791752	0.769252668045001	459	436
AGBL5	0.0637497267897656	0.148551741900951	0.256859744775725	459	515
AGER	-0.0467529831106135	0.289602018000513	0.425942982766318	459	515
AGFG1	0.253340131565695	5.52230800467452e-09	1.41331488344986e-07	459	515
AGFG2	0.00688169606504843	0.876196265237724	0.919892503523825	459	515
AGGF1	0.0503324447158323	0.254214559558793	0.386317997145987	459	515
AGK	-0.0601800185106013	0.172687327090055	0.288312253080188	459	515
AGL	0.0877184464232511	0.0466297400030094	0.102998700760322	459	515
AGMAT	0.210269513945465	1.47862381537008e-06	1.72632785172998e-05	459	515
AGPAT1	-0.0533453271460432	0.226848412693591	0.354931199445753	459	515
AGPAT2	-0.213359708672867	1.02636774651512e-06	1.26401962522146e-05	459	515
AGPAT3	0.0256477657857019	0.561428057307871	0.684431423920342	459	515
AGPAT4	0.14123239351262	0.00131170713312494	0.00547357039183743	459	515
AGPAT5	0.137237765021583	0.00179849687467506	0.00711425995072336	459	515
AGPAT6	-0.046697710307303	0.290173200050116	0.426494439469062	459	515
AGPAT9	0.280298753895465	9.43132087646953e-11	4.32369820364387e-09	459	515
AGPHD1	-0.157634713385693	0.00032930494313674	0.00170433640689207	459	514
AGPS	0.268785797385577	5.66998305265582e-10	2.00942590880292e-08	459	515
AGR2	-0.145525021255694	0.000925946057523847	0.00408831672140196	459	515
AGR3	-0.0648727436993846	0.141516125605216	0.247603669344981	459	511
AGRN	0.0671182549724052	0.128217135858937	0.229087701041246	459	515
AGRP	-0.0989864257289164	0.0246770837155824	0.0617515531548446	459	449
AGTPBP1	0.0718705591882199	0.103281971090616	0.193894997479031	459	515
AGTR1	-0.101943657457826	0.0206743434081971	0.0533969215716558	459	515
AGTR2	-0.00570221294876904	0.897286105300413	0.934083109931887	459	459
AGTRAP	0.0371468235507526	0.400214867114044	0.538703105582888	459	515
AGT	-0.25080320683397	7.91401034659396e-09	1.91972377193835e-07	459	515
AGXT2L1	-0.052187483667296	0.237106345137101	0.366746385903174	459	233
AGXT2L2	-0.0575201179645233	0.192490602728548	0.313416598838238	459	515
AGXT2	-0.0160444461735374	0.716421824381573	0.805344998916758	459	98
AGXT	-0.0268466728715748	0.54326897366325	0.668658984121614	459	138
AHCTF1	-0.00560428481251952	0.899040584315102	0.935187419249317	459	515
AHCYL1	0.0192228237272183	0.663406012815118	0.766704792376328	459	515
AHCYL2	-0.110535828842271	0.0120711442373708	0.0343407388295713	459	515
AHCY	0.0480546632172311	0.27636874266582	0.411379842427283	459	515
AHDC1	-0.0977687466941915	0.0265103911550674	0.0653506192201141	459	515
AHI1	-0.0736656691213278	0.0949297665865277	0.181366485808786	459	515
AHNAK2	0.196213300990548	7.26937985924556e-06	6.72064591242369e-05	459	515
AHNAK	0.216853018593313	6.74858366742083e-07	8.84268624323255e-06	459	515
AHRR	-0.0537452556384445	0.223379658316208	0.350711853776165	459	514
AHR	0.0254387531751746	0.564623547417897	0.686310840780159	459	515
AHSA1	0.0616568323058868	0.162369741725305	0.27501452398995	459	515
AHSA2	-0.0745313380452996	0.091099536558145	0.175542035739343	459	515
AHSG	0.308671477988897	7.86375394073746e-13	6.8339440768461e-11	459	267
AHSP	-0.085395452220515	0.0527745349233256	0.113952404023704	459	224
AICDA	0.112254555552614	0.0107929093050249	0.0313741522962241	459	429
AIDA	-0.120290297867459	0.00627377288151108	0.0200897424472354	459	515
AIF1L	0.0442865687375877	0.315825991736252	0.453891999052646	459	515
AIF1	-0.0292018944487793	0.508466630986123	0.63775295056166	459	515
AIFM1	-0.17858644389033	4.58695492602158e-05	0.000318457989098018	459	515
AIFM2	-0.0208402797360692	0.637038671714338	0.746329580342664	459	515
AIFM3	-0.0933432684200585	0.0341941978838146	0.0804749355117963	459	514
AIG1	0.0458114725014915	0.299434701929511	0.436041149800893	459	515
AIM1L	0.40331330810911	1.44842009236266e-21	1.930068053743e-18	459	514
AIM1	0.280234339875085	9.52868241469492e-11	4.34838593846854e-09	459	515
AIM2	0.127086057342121	0.00386770321222517	0.0134491609133669	459	515
AIMP1	0.150632863390566	0.000604280255590466	0.00285135829762564	459	515
AIMP2	-0.0943977182958829	0.0322092291201315	0.0765882017014031	459	515
AIPL1	0.102232108282389	0.0203159561585961	0.0526276998053419	459	174
AIP	-0.290750929207182	1.71958906567515e-11	9.70936334596466e-10	459	515
AIRE	-0.0557126489415962	0.206866202441382	0.331343990255497	459	267
AJAP1	-0.028844278898202	0.513674925650972	0.642703786603766	459	495
AK1	-0.194269108082691	8.9822009148068e-06	7.9935989263205e-05	459	515
AK2	-0.193573393183238	9.6837162448566e-06	8.53054739101779e-05	459	515
AK3L1	0.334943253673678	5.75081839453807e-15	8.70813318712325e-13	459	515
AK3	0.0115522169748037	0.793681331454426	0.861586293919541	459	515
AK5	0.0424858922892431	0.335924013358617	0.474989330716754	459	448
AK7	0.0503522957850065	0.254027061651983	0.386121133711015	459	515
AKAP10	0.12491508310246	0.00452532265382859	0.0153049321835408	459	515
AKAP11	0.102116093986817	0.0204594438556457	0.0529650775529913	459	515
AKAP12	0.165283228310584	0.000164756249947242	0.000940362057094655	459	515
AKAP13	0.0562737501133809	0.202322703322547	0.325847819473705	459	515
AKAP14	0.102089217015366	0.0204928110352584	0.0530377194060269	459	362
AKAP1	-0.0657458157734895	0.136225027080283	0.240714288594956	459	515
AKAP2	0.0966089030603798	0.0283645247966611	0.0689636445244693	459	515
AKAP3	0.0876283799151127	0.0468562723891243	0.103407659546629	459	514
AKAP4	0.0657546530093168	0.136172259943003	0.240680051266741	459	44
AKAP5	0.184659664576052	2.47871778940334e-05	0.000190190445967731	459	515
AKAP6	-0.0885284964541274	0.0446333321123534	0.0994350247728175	459	515
AKAP7	0.116084466854317	0.00836688314401334	0.0255402046857878	459	515
AKAP8L	-0.0942188250312099	0.032538886990079	0.0772431440804868	459	515
AKAP8	0.0311605297578927	0.480438156211295	0.613492484913523	459	515
AKAP9	0.0531463132249281	0.228588748078941	0.357011399953264	459	515
AKD1	-0.0488442210263362	0.268545281150479	0.402646694144159	459	515
AKIRIN1	0.0978868242402001	0.0263276225795108	0.0650236649103253	459	515
AKIRIN2	0.13485377946323	0.00216288821962812	0.00831540868127081	459	515
AKNAD1	0.0114145329510798	0.796085900007546	0.862962469187636	459	401
AKNA	-0.0288495140111756	0.513598482563746	0.642657222329044	459	515
AKR1A1	-0.113388071546493	0.0100169904229524	0.0295527091622099	459	515
AKR1B10	0.296588078735078	6.44445567249437e-12	4.22333704858418e-10	459	474
AKR1B15	0.189424491096448	1.50797252596221e-05	0.000124912369867106	459	381
AKR1B1	0.0378559843509276	0.391274232785753	0.530430855432052	459	515
AKR1C1	0.0636501783613799	0.149188033135729	0.257666154524925	459	515
AKR1C2	0.0874653665643466	0.0472686261663055	0.104133726420381	459	515
AKR1C3	0.0955698288712885	0.0301191299778163	0.0724977324177014	459	515
AKR1C4	0.17219562231019	8.57904176793182e-05	0.00054093970617483	459	249
AKR1CL1	0.0716148945085282	0.104517517963913	0.195644891277645	459	170
AKR1D1	0.0186440786386323	0.672944675726082	0.773836047544179	459	254
AKR1E2	-0.0564568122879507	0.200856167437554	0.324005048161868	459	512
AKR7A2	-0.214289872977323	9.18573832066779e-07	1.14681160245789e-05	459	515
AKR7A3	-0.176593174980154	5.58932467953036e-05	0.000376159669004892	459	513
AKR7L	-0.15165838067967	0.000553755719314932	0.00265430918888894	459	514
AKT1S1	0.0171459129205184	0.697878583749162	0.792372992465716	459	515
AKT1	-0.144023939908093	0.00104699274712011	0.00452028846916418	459	515
AKT2	0.0684391499642044	0.120859343923412	0.218935704761751	459	515
AKT3	0.0118275380098029	0.788878896895228	0.857984942285946	459	515
AKTIP	-0.282804459787898	6.31202146271269e-11	3.03280492780532e-09	459	515
ALAD	-0.0963961133384124	0.0287165191644663	0.0697092282073539	459	515
ALAS1	-0.043854893275201	0.320570822954347	0.458141685200306	459	515
ALAS2	0.00507187071756306	0.908587698976335	0.940904337240127	459	350
ALB	0.0331224632006911	0.453226007392858	0.588634271329983	459	439
ALCAM	-0.231905136475668	1.02233366789656e-07	1.71142423399636e-06	459	515
ALDH16A1	-0.00319740823690576	0.942295832239507	0.962471720312906	459	515
ALDH18A1	-0.0610591044650225	0.166488389194589	0.280186067459918	459	515
ALDH1A1	0.0918616924319222	0.0371587008374834	0.0860336050433938	459	515
ALDH1A2	-0.0662917994159819	0.132994405523954	0.235957054643422	459	515
ALDH1A3	0.0333167766220898	0.450578906401373	0.586110320262309	459	515
ALDH1B1	0.0442665735072326	0.316044751776011	0.454010528855751	459	515
ALDH1L1	0.216058072383964	7.42876140309998e-07	9.5612416564818e-06	459	504
ALDH1L2	-0.0633905317126887	0.150857394799626	0.260030515378783	459	515
ALDH2	-0.127367886532942	0.00378900398738299	0.0132403167307362	459	515
ALDH3A1	0.176177472175918	5.82294962991357e-05	0.000388741206421885	459	512
ALDH3A2	-0.161395416327224	0.000235176587678824	0.00128119641169919	459	515
ALDH3B1	-0.0671237749965167	0.128185680974818	0.229067915428151	459	515
ALDH3B2	0.039575690917747	0.370101002327633	0.50951021657998	459	514
ALDH4A1	-0.100597644814799	0.0224202959616439	0.057109325306657	459	515
ALDH5A1	-0.0201065234592031	0.648945999507305	0.755497270554604	459	515
ALDH6A1	-0.126501614000308	0.00403564305552138	0.0139196606374049	459	515
ALDH7A1	-0.0931417256883758	0.0345852309844935	0.0811372766335747	459	515
ALDH8A1	0.00815165577179092	0.853586660678883	0.904638927552996	459	507
ALDH9A1	0.0270606703352931	0.540058626135617	0.665599446244833	459	515
ALDOA	0.0145033724660302	0.742645979034937	0.824850401697617	459	515
ALDOB	0.148764122092118	0.000707503930139847	0.00324273986600213	459	492
ALDOC	-0.00141818709485664	0.974387837846842	0.98373896872829	459	515
ALG10B	0.211863498433102	1.22565149968972e-06	1.4722549384494e-05	459	515
ALG10	0.293644395150226	1.06011829672172e-11	6.54001373915858e-10	459	515
ALG11	0.0560282921471244	0.204301289176465	0.328129704142964	459	515
ALG12	-0.196601516262211	6.96691499532369e-06	6.49210959904943e-05	459	515
ALG13	-0.111297175617061	0.011489279170257	0.0330143346830214	459	515
ALG14	0.0144122179190848	0.744206856267371	0.826033243173713	459	515
ALG1L2	0.0048146491762871	0.91320493787043	0.94419306321923	459	357
ALG1L	-0.177381514021187	5.17038724155388e-05	0.000352475102947404	459	514
ALG1	-0.179327634842632	4.25960139185443e-05	0.000299054838849267	459	515
ALG2	0.0325259522195273	0.461406617853029	0.595774901656741	459	515
ALG3	0.087611372850684	0.0468991514750249	0.103490863290218	459	515
ALG5	-0.0585093777282615	0.184939554581045	0.304188158512286	459	515
ALG6	-0.00464557349739289	0.916241521780792	0.946158066612651	459	515
ALG8	-0.0423713450556036	0.337229699590776	0.476397429883414	459	515
ALG9	-0.157918827294289	0.000321118658104259	0.00166628238270715	459	515
ALKBH1	-0.0366523389606487	0.406520843677995	0.544388223464811	459	515
ALKBH2	0.0196095595380685	0.657062044646679	0.761751415138207	459	515
ALKBH3	-0.0132629048825937	0.763974983741322	0.840784713964406	459	515
ALKBH4	-0.123110566393548	0.00514704103415373	0.0170583744305529	459	515
ALKBH5	-0.0979702702278161	0.0261991147646131	0.06480236430084	459	515
ALKBH6	-0.0525475066879699	0.233882293146054	0.36322480735003	459	515
ALKBH7	-0.205521946494497	2.56367540432241e-06	2.80628389822542e-05	459	515
ALKBH8	0.217280298891375	6.40813910389559e-07	8.51634869738465e-06	459	515
ALK	-0.00181074679677789	0.967301821204857	0.979072332901737	459	491
ALLC	-0.0870577092265714	0.0483131614993829	0.106025853321219	459	97
ALMS1P	0.0407182166415955	0.356434412522827	0.496163454105876	459	397
ALMS1	0.0805385596636182	0.0678145428081744	0.138809736984106	459	515
ALOX12B	0.112913840715149	0.0103353741413578	0.0303175019573613	459	452
ALOX12P2	0.0460895926811995	0.296507311978009	0.433400319629321	459	484
ALOX12	0.187736062627896	1.80091512629984e-05	0.000144855901587449	459	506
ALOX15B	-0.224233632274544	2.71936473176091e-07	4.00255244907489e-06	459	515
ALOX15	0.0915237414029956	0.0378646597532597	0.0873746039192051	459	503
ALOX5AP	-0.0476822783837098	0.280111828027261	0.415408459608911	459	515
ALOX5	0.0403314567872067	0.361024800046481	0.500566294626045	459	515
ALOXE3	0.309132537161144	7.24316108697371e-13	6.43450239139691e-11	459	494
ALPI	0.168515646959231	0.0001218127110323	0.000727024577676489	459	85
ALPK1	0.130477050042119	0.00301218721984307	0.010984783461088	459	515
ALPK2	-0.00726987230915932	0.869273827779822	0.91524680097256	459	511
ALPK3	-0.122663315800344	0.00531258246044618	0.0175011358522449	459	515
ALPL	-0.132908870623018	0.00250885181683811	0.0094296596681008	459	515
ALPPL2	0.0440427989123724	0.318499747278974	0.456356483771478	459	441
ALPP	0.108478557060749	0.0137756609561154	0.0382427654431714	459	472
ALS2CL	0.126401768511314	0.00406498494856825	0.0139991245954484	459	515
ALS2CR11	-0.239194474677666	3.90798987184957e-08	7.42518075651419e-07	459	506
ALS2CR12	0.0881549830357694	0.0455447590570661	0.101048800536423	459	468
ALS2CR4	0.0935835807963618	0.0337328741253559	0.0795578392941138	459	515
ALS2CR8	-0.0783518648466775	0.0756508659731256	0.151422943027322	459	515
ALS2	0.0956891291830993	0.0299130615944439	0.0720798402832723	459	515
ALX1	0.176460498825743	5.66290923556612e-05	0.000380599293209467	459	276
ALX3	-0.102677565026196	0.0197731128794871	0.0514214129892256	459	515
ALX4	0.0327488705775488	0.458339908053161	0.593007613199277	459	159
AMAC1L2	-0.166908460268846	0.000141645527294722	0.000828081544184528	459	421
AMAC1L3	-0.0874953369290007	0.0471925865283223	0.104028957221497	459	281
AMAC1	0.00251536117445259	0.954589792969627	0.970565175333278	459	85
AMACR	-0.100950081905091	0.0219512126959947	0.0561003502579647	459	515
AMBN	-0.0129476369197204	0.769425114323962	0.844318923146163	459	73
AMBP	-0.136430602291459	0.00191504179391227	0.00750251967399419	459	487
AMBRA1	-0.120900853705716	0.00601259932012858	0.0194308545207324	459	515
AMD1	0.211784517586063	1.23714213364361e-06	1.48516498301913e-05	459	515
AMDHD1	0.178527293136122	4.61407954359994e-05	0.00031989671147234	459	509
AMDHD2	-0.0289000387082005	0.512861024808972	0.641935385051145	459	515
AMELX	0.0173941518845368	0.693723720866087	0.789406022459478	459	32
AMELY	-0.0341039957135321	0.439944525639713	0.576365679916536	459	52
AMFR	0.111705377455283	0.0111876445076976	0.0323054952932477	459	515
AMHR2	-0.195953469056835	7.47877001638472e-06	6.87606509142124e-05	459	471
AMH	-0.0130728907594125	0.767258437270711	0.84286681199049	459	460
AMICA1	-0.0582454797803002	0.186932185509317	0.306594958386563	459	515
AMIGO1	-0.0940638401694375	0.0328268127802813	0.0777972888134056	459	515
AMIGO2	0.0605416450800419	0.170116771277748	0.28487718032001	459	515
AMIGO3	-0.152456170363055	0.000517195179856386	0.00250732409773695	459	515
AMMECR1L	0.0550883614243191	0.212007621604301	0.337442932045451	459	515
AMMECR1	0.040670184292224	0.357002497291028	0.496781252844128	459	515
AMN1	0.139683444265242	0.00148391019816903	0.00606428072807249	459	515
AMN	0.0805089926353768	0.0679158789057985	0.138900009316314	459	511
AMOTL1	0.224535739156889	2.61829051815197e-07	3.88814196707441e-06	459	515
AMOTL2	0.114179046297004	0.00950529950054779	0.0283020894409279	459	515
AMOT	0.00376848968164103	0.932012447885544	0.95602303234816	459	515
AMPD1	-0.108578418893358	0.0136882697223303	0.0380424270314151	459	492
AMPD2	-0.0643694610739707	0.144636924332484	0.251719881894444	459	515
AMPD3	0.0496905905920404	0.26032881271839	0.393461967991327	459	515
AMPH	-0.185041818230807	2.38295454975418e-05	0.000183830550136961	459	512
AMTN	0.0923172590221061	0.0362247575149436	0.0842126602941024	459	230
AMT	-0.144180464707243	0.0010337208758997	0.00447229715746391	459	515
AMY1A	-0.129777356461504	0.00317314326711866	0.0114485176215104	459	514
AMY2A	-0.136683835101645	0.00187775405878338	0.00738975155088839	459	487
AMY2B	-0.143868725764477	0.00106030856244617	0.00456558542571606	459	515
AMZ1	0.0139682147186203	0.751824588605335	0.831303306801097	459	513
AMZ2P1	-0.087006340767498	0.0484461434595719	0.106250820039281	459	515
AMZ2	-0.0881004638456713	0.0456790927208435	0.101301864562767	459	515
ANAPC10	0.05068146127323	0.250932001331729	0.382638758210147	459	515
ANAPC11	-0.119466444187029	0.00664231769531908	0.0210506811628409	459	515
ANAPC13	0.0440511817730376	0.318407556337293	0.456257096284309	459	515
ANAPC16	-0.0633810970866005	0.150918319580503	0.260092720449655	459	515
ANAPC1	0.217658304421636	6.12076581759533e-07	8.17294424007816e-06	459	515
ANAPC2	-0.090058797002562	0.0410577736044769	0.09309270671371	459	515
ANAPC4	0.048566467357259	0.27127997396522	0.405894462131657	459	515
ANAPC5	0.0619032857345329	0.160694049634299	0.272839418875423	459	515
ANAPC7	0.116301647197516	0.00824517386864245	0.0252148921796856	459	515
ANGEL1	-0.103995329149516	0.0182405287490462	0.0482009107133706	459	515
ANGEL2	-0.121309915660299	0.00584312461027855	0.0189666651222107	459	515
ANGPT1	-0.0324246292160333	0.462804297496686	0.596885552868999	459	515
ANGPT2	-0.00284797598043429	0.948592853198709	0.96672992146718	459	515
ANGPT4	-0.0208658797446629	0.636624896304056	0.746155033032732	459	363
ANGPTL1	0.0267295854976873	0.545029496116369	0.670208906577163	459	514
ANGPTL2	-0.0124858428859953	0.777428759835786	0.849832885427817	459	515
ANGPTL3	-0.00192077578089264	0.965316147779211	0.977740912223111	459	316
ANGPTL4	-0.06222292371093	0.158540209083598	0.270104219088544	459	515
ANGPTL5	-0.00835855283877602	0.849914014604585	0.902328471155812	459	413
ANGPTL6	-0.112323372116375	0.0107443264525989	0.031260203367474	459	507
ANGPTL7	-0.0767904416478147	0.0816854410953682	0.160939240671683	459	373
ANG	-0.0596554431028519	0.176467494013483	0.293105556784237	459	515
ANK1	0.187221990284856	1.90034586364678e-05	0.000151997251390844	459	514
ANK2	-0.0797720323599037	0.0704820712944216	0.143213951512951	459	515
ANK3	0.165655226335112	0.000159173806400335	0.000914768844833205	459	515
ANKAR	0.117474681884134	0.00761470422619425	0.0236082996856167	459	515
ANKDD1A	-0.118656839371636	0.00702327737832514	0.0220655875884884	459	515
ANKFN1	0.0711854747066722	0.106619074569058	0.198722683931959	459	465
ANKFY1	0.0483196317146352	0.273726167134754	0.408758956196449	459	515
ANKHD1-EIF4EBP3	-0.0674438046381702	0.126372254480429	0.226601652691739	459	515
ANKHD1	-0.0285547998091849	0.517911068852902	0.646313694464119	459	515
ANKH	-0.0162646795276198	0.712700408388912	0.80256088804944	459	515
ANKIB1	0.137637799235214	0.00174317877368403	0.00692559279037893	459	515
ANKK1	0.0324923146065244	0.461870364200917	0.596258143747848	459	510
ANKLE1	-0.0151383388086196	0.731802763300113	0.816345218933065	459	514
ANKLE2	0.188417923279445	1.67663639829371e-05	0.000136174759565602	459	515
ANKMY1	-0.0239445581808402	0.587718032407781	0.705713566728747	459	515
ANKMY2	0.0999447906868465	0.0233122118044599	0.0588710662725893	459	515
ANKRA2	-0.0572688996020652	0.194443644393907	0.315817950654923	459	515
ANKRD10	-0.0593267604666427	0.178867163861943	0.296303403884677	459	515
ANKRD11	0.0202326273114414	0.646893110794452	0.753897702673868	459	515
ANKRD12	-0.029861877334485	0.498927659357252	0.629740215662589	459	515
ANKRD13A	-0.0698650234089408	0.113291015940895	0.208283740491778	459	515
ANKRD13B	-0.112559979714632	0.0105787629733258	0.0308593570214296	459	515
ANKRD13C	-0.0697203262971668	0.114041648783752	0.209394127860522	459	515
ANKRD13D	-0.182867962533783	2.97845260160942e-05	0.000221725551586477	459	515
ANKRD16	-0.111054464726255	0.011672018756552	0.0334074921335866	459	515
ANKRD17	0.183351666001943	2.83486217672142e-05	0.000212460536889043	459	515
ANKRD19	-0.111450998614822	0.0113747792030333	0.0327380328553768	459	515
ANKRD1	0.106971261183808	0.0151556730445537	0.0413445602312734	459	506
ANKRD20A3	0.192788209160619	1.05380809591462e-05	9.17001141538589e-05	459	491
ANKRD20A4	0.0773462755078623	0.0794941041985995	0.15748994879075	459	307
ANKRD20B	0.158247819471309	0.000311876698888473	0.00162634788869888	459	488
ANKRD22	0.21508827708572	8.34795054220982e-07	1.0607681846007e-05	459	515
ANKRD23	-0.108558710110657	0.0137054785287148	0.0380777472921159	459	515
ANKRD24	-0.0879256077105264	0.0461121807635975	0.102091060582081	459	514
ANKRD26P1	0.0123783156315377	0.779295802690995	0.85114924056725	459	164
ANKRD26	0.0571362278002407	0.195480903530442	0.317224397398013	459	515
ANKRD27	0.16586973697741	0.000156035910267449	0.000899061912489412	459	515
ANKRD28	0.077938416527234	0.0772123058976797	0.15396244715511	459	515
ANKRD29	-0.0188175430081986	0.670080102247717	0.771827013053726	459	514
ANKRD2	0.152011172637038	0.000537301799693225	0.00258972470997545	459	426
ANKRD30A	0.0416081587913077	0.346011883806153	0.48516910091318	459	26
ANKRD30B	0.0899109441421032	0.0413923290170169	0.0936543368501118	459	117
ANKRD31	0.0622211991306932	0.158551771191009	0.270104219088544	459	401
ANKRD32	0.0639791178240279	0.147093394967455	0.254885373091416	459	515
ANKRD33	0.0400464326894248	0.364431256582355	0.503821549077888	459	328
ANKRD34A	-0.122509885302382	0.00537046693099938	0.0176728503485044	459	514
ANKRD34B	-0.133442056087495	0.00240930374257344	0.00910343349840414	459	463
ANKRD34C	-0.042629662887233	0.334289817574658	0.473264887413959	459	179
ANKRD35	-0.173867563813016	7.29833610493608e-05	0.000472559579091229	459	515
ANKRD36BP1	0.0318754619486867	0.470420486496188	0.603902677205254	459	514
ANKRD36B	0.0073632584207927	0.867609920544795	0.91415298083517	459	514
ANKRD36	-0.0523666657679212	0.235497853400501	0.364893883237923	459	515
ANKRD37	-0.00548886516655243	0.90110907212853	0.936433822070555	459	515
ANKRD39	-0.193981952548601	9.26567290311761e-06	8.19479070741216e-05	459	515
ANKRD40	0.0450840726246246	0.307181657224425	0.444161765005667	459	515
ANKRD42	0.075228162093932	0.0881072362636128	0.170879821311575	459	515
ANKRD43	0.127628367911689	0.00371755931589816	0.0130248160571731	459	500
ANKRD44	0.0194683624733501	0.65937540008783	0.763503388770452	459	515
ANKRD45	0.0372870959911245	0.398436756279738	0.537072646864167	459	513
ANKRD46	-0.106466710161214	0.0156439990016984	0.0424565175894021	459	515
ANKRD49	-0.0579427874820305	0.189237159934977	0.309480637602709	459	515
ANKRD50	-0.118734065822182	0.00698611249103066	0.0219658308153421	459	515
ANKRD52	0.0709918272375545	0.107577634777421	0.200191952698174	459	515
ANKRD53	-0.0968557575250756	0.0279608307048682	0.0682201389442956	459	514
ANKRD54	-0.135126653441512	0.00211800213050275	0.00817836051174491	459	515
ANKRD55	-0.0791201759294662	0.0728175170371354	0.146913952815006	459	492
ANKRD56	0.0576724555615631	0.191313311723103	0.312058958276594	459	514
ANKRD57	0.275567673525364	1.99119198170757e-10	8.13904812482021e-09	459	515
ANKRD58	-0.051125150354052	0.24680177494706	0.378042292715291	459	514
ANKRD5	0.0892302392502389	0.0429624428124389	0.0963877762419564	459	515
ANKRD6	-0.0702837621681956	0.111140615728454	0.20516056771152	459	515
ANKRD7	0.106918657504427	0.0152059524355791	0.04144778089218	459	408
ANKRD9	-0.136676366844386	0.00187884415173823	0.00739258600491017	459	515
ANKS1A	0.0273503834249142	0.535727541643527	0.662262483911857	459	515
ANKS1B	0.00668236199933198	0.879754743673292	0.921959724036164	459	495
ANKS3	-0.210106819279686	1.50709278310615e-06	1.75546448419148e-05	459	515
ANKS4B	0.13821697847718	0.00166584862918527	0.00667274196395893	459	387
ANKS6	0.0989647102202326	0.0247087935272908	0.0617967173452812	459	515
ANKZF1	0.021986438314812	0.618625394416714	0.730883342215468	459	515
ANLN	0.243213615123023	2.26888148640675e-08	4.63231901433076e-07	459	515
ANO10	0.00807907382585506	0.854875822814227	0.9054290984745	459	515
ANO1	0.240602723109951	3.2336257370883e-08	6.31188586258993e-07	459	515
ANO2	-0.0528833247563023	0.230903037879551	0.359782500868137	459	510
ANO3	0.127045845922672	0.00387905192606106	0.0134819144319438	459	505
ANO4	0.0376251964752088	0.394170495687552	0.533171812127143	459	472
ANO5	0.157558700269977	0.000331527926913235	0.00171406627085922	459	512
ANO6	0.21609986469827	7.3914196352119e-07	9.52544781873729e-06	459	515
ANO7	0.112706013727659	0.0104777101147506	0.0306271526431173	459	515
ANO8	-0.200960521351531	4.29829530229984e-06	4.31947342897784e-05	459	515
ANO9	-0.259856563397745	2.15214163296116e-09	6.3918286715643e-08	459	515
ANP32A	0.172075468930145	8.67879961146681e-05	0.000546195990661205	459	515
ANP32B	0.182488102730027	3.09602006579183e-05	0.000228773564048233	459	515
ANP32C	0.114838936301261	0.00909633299384718	0.0273327576489804	459	484
ANP32D	0.0380316936931306	0.38907783725757	0.52824940980195	459	209
ANP32E	0.0456137550501204	0.301527455300035	0.437940036080301	459	515
ANPEP	0.0709627617726662	0.107722095115026	0.200423460593794	459	515
ANTXR1	-0.0689817190142868	0.11793425558857	0.214961690744514	459	515
ANTXR2	0.113917176192265	0.00967207237367928	0.0287003240209474	459	515
ANTXRL	-0.017595463380383	0.690361020763149	0.786936759795484	459	154
ANUBL1	0.018409574805615	0.676824776821345	0.776689266224885	459	515
ANXA10	0.391111265746002	2.85837381070319e-20	2.48405111862328e-17	459	357
ANXA11	0.0947393722942878	0.0315875663475574	0.0753697357234065	459	515
ANXA13	0.17888625476351	4.4517746074908e-05	0.000310366483622344	459	403
ANXA1	0.300965657995449	3.04170294928294e-12	2.20281009240099e-10	459	515
ANXA2P1	0.335090526719314	5.58679569127011e-15	8.57475394745292e-13	459	515
ANXA2P2	0.374624626377616	1.32552607291818e-18	6.02150344215652e-16	459	515
ANXA2P3	0.225723851072047	2.25476818689878e-07	3.42204301592504e-06	459	511
ANXA2	0.343016743952177	1.15029494239725e-15	2.1703855585397e-13	459	515
ANXA3	0.206664294007843	2.24833046918807e-06	2.50499606567063e-05	459	515
ANXA4	0.210607036591722	1.42119805807039e-06	1.67394854358934e-05	459	515
ANXA5	0.138556522958815	0.00162198991679316	0.00652583221756475	459	515
ANXA6	0.00799422910161917	0.856383279502617	0.9063648217296	459	515
ANXA7	0.0960298305329598	0.0293312064254023	0.0708914333773809	459	515
ANXA8L1	0.163222169366133	0.000199162554046289	0.00110918393153447	459	39
ANXA8L2	0.383923320798239	1.5639763829341e-19	9.47295755820809e-17	459	501
ANXA8	0.378080350913575	6.03851650908195e-19	3.01744669958825e-16	459	511
ANXA9	0.168420774247789	0.000122906908901073	0.000732894777778833	459	515
AOAH	0.0884033392180297	0.0449370096836668	0.100022377456251	459	515
AOC2	0.156468156116994	0.0003650015671159	0.00186132549766982	459	515
AOC3	-0.0636987376080496	0.148877394693544	0.257218546558437	459	515
AOX1	-0.0596282539919425	0.176665085886847	0.293336246611255	459	515
AOX2P	0.0168309874052991	0.703162610597177	0.796022583259123	459	107
AP1AR	0.326022651996595	3.2242986580081e-14	4.15788913395264e-12	459	515
AP1B1	-0.0357149093958117	0.418636585856137	0.555772321871179	459	515
AP1G1	0.0308503701879251	0.484819913465636	0.617448771155252	459	515
AP1G2	-0.127249754615666	0.0038218133214598	0.0133316587555565	459	515
AP1M1	-0.147054461464575	0.000816020935892509	0.00366943227595488	459	515
AP1M2	-0.0214922995327989	0.626535479530783	0.737865298761278	459	515
AP1S1	0.129577781572616	0.00322046462544101	0.0115753725828655	459	515
AP1S2	0.000282551046269088	0.994896347848508	0.997075998677266	459	515
AP1S3	0.331927429042868	1.03655304877792e-14	1.51230819992503e-12	459	515
AP2A1	0.0988005708969378	0.0249496163577445	0.0622665665824193	459	515
AP2A2	-0.107648523540911	0.014521255572146	0.039893986745354	459	515
AP2B1	0.177945577263413	4.88903834021936e-05	0.000335930210877637	459	515
AP2M1	0.28691796614667	3.23629443503091e-11	1.71129770284121e-09	459	515
AP2S1	0.119011648964247	0.00685397668603849	0.0216226173884684	459	515
AP3B1	0.169051146345707	0.000115806367148249	0.0006960808241659	459	515
AP3B2	0.0934893128405048	0.0339132023125507	0.0799152530280322	459	492
AP3D1	-0.054477689501295	0.217125365227233	0.343373827056091	459	515
AP3M1	0.179277682126742	4.28094993789384e-05	0.000299921582049148	459	515
AP3M2	0.159576497889356	0.000277020108906434	0.00147498080362861	459	515
AP3S1	0.196644397196931	6.93425164271475e-06	6.47974856636664e-05	459	515
AP3S2	0.0570093829475449	0.196476382837659	0.318479437203725	459	515
AP4B1	0.00669856180066536	0.879465456117687	0.921900524503116	459	515
AP4E1	0.183222776067602	2.87246907173876e-05	0.000214956614773172	459	515
AP4M1	0.00272884473950591	0.950740435786136	0.967983438556981	459	515
AP4S1	-0.152144205995267	0.000531216039859446	0.00256445406736815	459	515
APAF1	0.0702498527328167	0.111313550779111	0.205386522968817	459	515
APBA1	-0.0888038973710905	0.0439711823349416	0.0982116429222051	459	515
APBA2	-0.195651128395903	7.72965554229793e-06	7.03553529050324e-05	459	515
APBA3	-0.138970644261024	0.00156993330778928	0.00635219169151664	459	515
APBB1IP	0.123153035194665	0.0051315661988819	0.0170162587026504	459	515
APBB1	-0.126959770341239	0.00390344614676674	0.0135502052069423	459	515
APBB2	0.13913755527416	0.00154938911417276	0.00628050894627565	459	515
APBB3	-0.141821735547238	0.00125116454104056	0.00526600902217704	459	515
APC2	-0.0277698657423098	0.52948753281797	0.656782723468139	459	514
APCDD1L	0.0848088536667508	0.0544287129454694	0.11676731934679	459	486
APCDD1	0.0623934971232945	0.157399775115228	0.26871427271978	459	515
APCS	-0.000282025407595406	0.994905842205738	0.997075998677266	459	70
APC	0.0633752079653462	0.150956358483641	0.260135847346411	459	515
APEH	-0.00136524431031305	0.975343664052505	0.984107478903659	459	515
APEX1	-0.118060232948186	0.00731640966948477	0.0228357895805218	459	515
APEX2	0.0906689426028429	0.0397012243400283	0.09069888926141	459	515
APH1A	-0.0480535726407414	0.276379654885903	0.411379842427283	459	515
APH1B	0.0750843892233828	0.0887180673957305	0.171786969054472	459	515
API5	0.00745494438223741	0.865976874416788	0.91297778183674	459	515
APIP	-0.0457922594704165	0.299637638670328	0.436241322874391	459	515
APITD1	-0.0720585565195277	0.102380848177795	0.192782703097294	459	515
APLF	0.019475319096234	0.659261347284976	0.763415550056897	459	515
APLNR	-0.0744795431904248	0.0913251680288195	0.175824259156236	459	515
APLN	-0.0928194721306141	0.0352183789893679	0.0823231153361578	459	515
APLP1	-0.0717264010936981	0.103977210260113	0.194933047379769	459	515
APLP2	-0.0844253600494261	0.0555332879573844	0.118644383497485	459	515
APOA1BP	-0.230086244900341	1.29324927314384e-07	2.10682415569098e-06	459	515
APOA1	-0.0460491786165351	0.296931505862181	0.433758815308229	459	479
APOA2	-0.0131349247953388	0.766186024749804	0.842290521543235	459	157
APOA4	0.0697089227250196	0.114100971695065	0.209483808417467	459	112
APOA5	-0.0748993238782852	0.089509336907059	0.173045035893055	459	244
APOB48R	-0.0855089082905724	0.0524594788885735	0.11341915240939	459	515
APOBEC1	0.259126882513552	2.3947502929601e-09	6.96843484632637e-08	459	273
APOBEC2	-0.0810884878545557	0.0659522501587656	0.135664667713637	459	502
APOBEC3A	0.155207956558789	0.000407597387117448	0.0020469991391215	459	514
APOBEC3B	0.137799951460077	0.00172120351276645	0.00685327008230592	459	514
APOBEC3C	0.267517717744901	6.87327823923665e-10	2.41022956922565e-08	459	515
APOBEC3D	0.202513060793881	3.60975259416044e-06	3.75009016902697e-05	459	515
APOBEC3F	0.185935737422139	2.1724719421839e-05	0.000170555259938617	459	515
APOBEC3G	0.198540694918224	5.62731001949209e-06	5.41804781645511e-05	459	515
APOBEC3H	0.0420273408843628	0.34117041175508	0.480297767664463	459	510
APOBEC4	0.0716253706287877	0.104466661253853	0.195604648725247	459	432
APOB	0.0775997210215815	0.0785108550283471	0.155914055668813	459	470
APOC1P1	-0.0535161748515261	0.225361918150408	0.353213676781177	459	281
APOC1	-0.0200974967653366	0.649093050489477	0.755503692508362	459	515
APOC2	-0.0477855909266124	0.279069939971427	0.414355219146403	459	515
APOC3	0.0279963332288302	0.526134099973683	0.65375906939413	459	68
APOC4	0.000110378631863286	0.998006245614134	0.998656231982245	459	373
APOD	-0.127180182176732	0.00384125622027833	0.0133831321824862	459	515
APOE	-0.00466711277312107	0.915854609661087	0.945856253896136	459	515
APOF	-0.185042551254864	2.38277428146333e-05	0.000183830550136961	459	198
APOH	-0.1724224518987	8.39365346933802e-05	0.000530925144130153	459	485
APOL1	0.313208879344524	3.4797737669904e-13	3.32792909352173e-11	459	515
APOL2	0.250614595558366	8.12731846942706e-09	1.96669299717806e-07	459	515
APOL3	0.130325027964809	0.0030465128951792	0.0110877093497527	459	515
APOL4	0.0527247975722363	0.232306065577634	0.361432833134262	459	515
APOL5	-0.131434581736117	0.00280394757917054	0.0103519217237645	459	122
APOL6	0.153036687161854	0.000492015775956456	0.00240567791825285	459	515
APOLD1	-0.043971794756118	0.319281318142077	0.456984961476823	459	515
APOM	0.00527554190366551	0.904933887617629	0.938359542731955	459	515
APOOL	0.100159386975184	0.0230157045361634	0.0582769067986869	459	515
APOO	0.0355671894475329	0.42056492301814	0.557406782128943	459	515
APPBP2	-0.0185205850756574	0.674986926582038	0.775292419751854	459	515
APPL1	-0.0213386589628875	0.629003742119666	0.739865050167003	459	515
APPL2	0.204868194581083	2.76274794270483e-06	2.98981082180748e-05	459	515
APP	0.0662473830219172	0.133254990241117	0.236356442003679	459	515
APRT	-0.130142486987594	0.00308819935419993	0.0112027093814425	459	515
APTX	0.0830717403156642	0.0595819988376623	0.125307764390488	459	515
AQP10	0.104734301615835	0.0174273120828257	0.0464167106921534	459	353
AQP11	-0.0626409709969573	0.155756228695594	0.266523028779004	459	515
AQP12A	0.0714349813215739	0.105393975938825	0.197027197069326	459	56
AQP12B	0.0493228298680971	0.263877436775293	0.397376795469341	459	192
AQP1	-0.118843875195899	0.00693357045344199	0.0218352302226876	459	515
AQP2	-0.0594983585558251	0.177611346340247	0.294687108047551	459	365
AQP3	-0.251552342796882	7.11912147534899e-09	1.74383578491759e-07	459	515
AQP4	-0.0154603183663923	0.726324553716183	0.812683339659599	459	509
AQP5	-0.146390518694981	0.000862167033124304	0.00383893844020686	459	509
AQP6	-0.0737859794236016	0.0943898706204591	0.180490264418037	459	481
AQP7P1	0.0383563887918594	0.385038832424034	0.524511427962353	459	427
AQP7P3	0.0438354313497863	0.320785830640914	0.458350645710957	459	214
AQP7	-0.180170024407766	3.9144081534328e-05	0.000278240363338602	459	502
AQP8	-0.00508588149621587	0.908336286362108	0.940813850751675	459	335
AQP9	0.0203386963068853	0.645168447908354	0.752414197840725	459	515
AQPEP	0.152885360197957	0.000498467267910759	0.00243186813546504	459	465
AQR	0.242097208476554	2.64135121661664e-08	5.3167500622088e-07	459	515
ARAF	-0.163968116251101	0.000185998894465626	0.00104460407490276	459	515
ARAP1	-0.197670981154302	6.1945068966723e-06	5.8637850746599e-05	459	515
ARAP2	0.320275828552207	9.50355408357907e-14	1.07320361029705e-11	459	515
ARAP3	0.0414960073674433	0.347314575358562	0.486722550113366	459	515
ARCN1	-0.0149219568209509	0.735492012804111	0.819447228188466	459	515
ARC	-0.0756164034707194	0.0864746413924035	0.168334157786459	459	510
AREG	0.227548124099493	1.78950204365666e-07	2.80757981543244e-06	459	515
ARF1	-0.265854799175055	8.83301291045645e-10	3.01802157357613e-08	459	515
ARF3	0.142838655695931	0.00115271221933694	0.00490430222224494	459	515
ARF4	0.064059493499687	0.146584999433194	0.254291005786381	459	515
ARF5	-0.137467855253857	0.00176648580509352	0.00700983090573939	459	515
ARF6	0.161696049107312	0.000228858380689842	0.00125155165888606	459	515
ARFGAP1	-0.192320537249871	1.10805682604483e-05	9.59611778118893e-05	459	515
ARFGAP2	-0.105892286628666	0.0162167039551668	0.0437317159546512	459	515
ARFGAP3	0.0035638780756631	0.935695649874424	0.958473051283246	459	515
ARFGEF1	0.00507051966606234	0.908611943036268	0.940904337240127	459	515
ARFGEF2	0.109001066078228	0.0133237851313405	0.0372313458975583	459	515
ARFIP1	0.0863574646965188	0.0501524978003734	0.109342073083973	459	515
ARFIP2	-0.0744419433500664	0.0914892428670638	0.17605535635187	459	515
ARFRP1	-0.125599564642893	0.00430782836221056	0.0146911573628843	459	515
ARG1	0.0499749959311088	0.257607183262854	0.390292749221465	459	307
ARG2	-0.0945498433679148	0.0319311478341992	0.0760714878319397	459	515
ARGFXP2	-0.04638934102436	0.293373716658104	0.429877124005731	459	430
ARGFX	0.0458470015780536	0.299059668627707	0.435748990853667	459	37
ARGLU1	-0.0124423623162359	0.778183578376319	0.850335303115343	459	515
ARHGAP10	0.271059598567017	4.00509461153607e-10	1.47157777748866e-08	459	515
ARHGAP11A	0.282108383953808	7.05980896453509e-11	3.32026968430888e-09	459	515
ARHGAP11B	0.24459648323214	1.87754895251952e-08	3.93379962924111e-07	459	513
ARHGAP12	0.11553744668393	0.00868056637847027	0.0262929475333935	459	515
ARHGAP15	-0.0341117475674374	0.439840526450229	0.576304978216137	459	515
ARHGAP17	0.000728218429547848	0.986846868826119	0.99175902328405	459	515
ARHGAP18	0.0376943101217308	0.393301802899899	0.532494834550374	459	515
ARHGAP19	0.0312299882705688	0.479459843440827	0.612482236844267	459	515
ARHGAP1	-0.0730742188085375	0.0976198843679877	0.185354445592034	459	515
ARHGAP20	-0.0313019665354152	0.478447184973465	0.611575259528658	459	515
ARHGAP21	0.175035476593459	6.51312102046904e-05	0.000427815520726701	459	515
ARHGAP22	-0.0180573855334057	0.682668177302086	0.781331397613038	459	515
ARHGAP23	-0.0023995648722298	0.956678182706984	0.972095140864582	459	515
ARHGAP24	0.0645728867797364	0.143369231504832	0.250036139893429	459	515
ARHGAP25	0.0361117055600501	0.413482562204432	0.551016031291565	459	515
ARHGAP26	0.0185381490589224	0.674696319577174	0.775136799385479	459	515
ARHGAP27	0.15467466867606	0.000426980967127612	0.00213202487408112	459	515
ARHGAP28	0.00707561973149237	0.872736764746521	0.917732662760598	459	515
ARHGAP29	0.00945030693744776	0.830589751867316	0.887355467570743	459	515
ARHGAP30	0.0134069715066182	0.761488319321527	0.838833206205494	459	515
ARHGAP31	0.0129209984480009	0.769886146507314	0.844582235630584	459	515
ARHGAP32	0.148255220490119	0.000738319464119417	0.00336392282854317	459	515
ARHGAP33	-0.0851785230216154	0.0533813153967637	0.114944416616798	459	515
ARHGAP36	0.18974906539282	1.45711613440614e-05	0.000121252445022939	459	150
ARHGAP39	-0.0524959375693609	0.234342190642278	0.363610596689789	459	515
ARHGAP42	0.0881741986708315	0.0454974914851181	0.10095513541347	459	515
ARHGAP4	-0.136610086074115	0.0018885441532181	0.00742198594858894	459	515
ARHGAP5	-0.0661245058361013	0.13397794624947	0.237407020357661	459	515
ARHGAP6	-0.0612943584261005	0.164858121209514	0.278191990437802	459	515
ARHGAP8	-0.0854376572500635	0.0526571521361943	0.113748098659705	459	515
ARHGAP9	-0.0517770925778402	0.240819492994314	0.370839755467669	459	515
ARHGDIA	0.014316857746104	0.74584087017771	0.827203823832653	459	515
ARHGDIB	-0.16171554551186	0.000228454171735254	0.00124968308282546	459	515
ARHGDIG	-0.120227919032742	0.00630102142061453	0.020160847791779	459	337
ARHGEF10L	-0.0574393731132152	0.193116761581634	0.314129055215959	459	515
ARHGEF10	-0.104174700040911	0.0180401504294475	0.0477993836671219	459	515
ARHGEF11	-0.139993608547041	0.00144784858786	0.00593389328975716	459	515
ARHGEF12	-0.0277638908602961	0.52957615278843	0.656851885940748	459	515
ARHGEF15	-0.0855869564467807	0.052243658580434	0.113060290002945	459	515
ARHGEF16	0.0668125217580063	0.129968662748172	0.231740734256062	459	515
ARHGEF17	-0.220575380050366	4.28384314235236e-07	5.94621227287076e-06	459	515
ARHGEF18	0.0779601721397688	0.0771294954840604	0.153875175247951	459	515
ARHGEF19	-0.336280253078931	4.41972755179315e-15	7.03499648634311e-13	459	515
ARHGEF1	-0.0116850790909841	0.791362826766917	0.859941295064539	459	515
ARHGEF2	-0.0811506403185298	0.0657444439987152	0.135348640091288	459	515
ARHGEF33	-0.116020864056324	0.00840282863218379	0.0256147229983361	459	510
ARHGEF35	0.147243280342921	0.000803321038268584	0.00361965304619307	459	515
ARHGEF37	0.0633459074965358	0.151145723828575	0.260314696238082	459	515
ARHGEF38	-0.147271416762408	0.000801444324585349	0.00361282570135588	459	513
ARHGEF3	0.1271995284073	0.00383584069704707	0.0133712563398285	459	515
ARHGEF4	0.209382942135832	1.64025451294442e-06	1.89730365768132e-05	459	515
ARHGEF5	0.13831877101373	0.00165258730891424	0.00662626181155023	459	515
ARHGEF6	0.0100079298108521	0.820758219073709	0.88091101749479	459	515
ARHGEF7	0.0618974008401824	0.160733909918391	0.272844958934081	459	515
ARHGEF9	-0.129297873422252	0.00328791437606495	0.0117751994043978	459	515
ARID1A	-0.0153630674055921	0.727977740827982	0.814031836848654	459	515
ARID1B	0.0304621360540582	0.490334946171346	0.622036995688808	459	515
ARID2	0.128581515373083	0.00346641919517908	0.0122870698480652	459	515
ARID3A	-0.0388984056283694	0.37835367697191	0.518052698678897	459	515
ARID3B	0.109082578167166	0.0132544826425581	0.0370687839736186	459	515
ARID3C	0.0476106764978427	0.280835464061318	0.416038911897576	459	255
ARID4A	-0.0405812221243605	0.358056165238084	0.497831568640709	459	515
ARID4B	-0.122712071280913	0.00529430654707598	0.0174538346137151	459	515
ARID5A	0.00277569603883812	0.949895802528449	0.967515149864382	459	515
ARID5B	-0.041138429866774	0.351488746280438	0.490840951879502	459	515
ARIH1	0.113583632241893	0.00988825403975459	0.0292348225766663	459	515
ARIH2	-0.0189388131056448	0.668080294156317	0.770388766374442	459	515
ARL10	0.118136256126234	0.00727845828875111	0.0227457511375168	459	514
ARL11	-0.0271891869433829	0.538135204763741	0.664252854493772	459	515
ARL13A	0.0685221097789297	0.120408461999575	0.218336599695864	459	342
ARL13B	0.158724366898625	0.000298929179811749	0.00157030129988889	459	515
ARL14	0.451554590418607	3.06694385397679e-27	1.22604147506576e-23	459	450
ARL15	-0.0011661788846269	0.978937885289721	0.986787556163747	459	515
ARL16	-0.139455599093492	0.00151092460837544	0.00615329280199842	459	515
ARL17A	-0.0741891066181429	0.0925986932805858	0.17785729660364	459	515
ARL17B	-0.0125037714103825	0.777117583298973	0.849588484109822	459	461
ARL1	0.0288309198491943	0.513870021154693	0.642876258549164	459	515
ARL2BP	-0.0747158402415236	0.0902994276284668	0.1742690894504	459	515
ARL2	-0.0992520640143513	0.0242920245036096	0.0609756355366256	459	515
ARL3	-0.140377550344722	0.00140432507624835	0.00579340466837322	459	515
ARL4A	-0.00671635976757853	0.879147647854386	0.92180680823131	459	515
ARL4C	0.000624003266183086	0.98872907498088	0.993101344257177	459	515
ARL4D	0.210411471165102	1.45420538299378e-06	1.70478927831552e-05	459	515
ARL5A	-0.0142064067726787	0.747734892877643	0.828293340658298	459	515
ARL5B	0.113304194603254	0.010072660675749	0.0296819020473051	459	515
ARL5C	-0.00693987031088495	0.875158215250973	0.919483738700246	459	154
ARL6IP1	0.111487314060842	0.0113478951960082	0.0326832462792236	459	515
ARL6IP4	-0.0779952739597247	0.0769960363183557	0.15366917363268	459	515
ARL6IP5	0.0888484769786055	0.0438647805303548	0.0980506858913814	459	515
ARL6IP6	0.170102451725969	0.000104815702604388	0.000639953280882449	459	515
ARL6	0.164970231785029	0.000169595020585137	0.000964348914882366	459	515
ARL8A	-0.304384631627572	1.67723503907594e-12	1.30445813078015e-10	459	515
ARL8B	0.117573184564988	0.00756377622435528	0.023480700678515	459	515
ARL9	0.00176801408313477	0.968073066036657	0.979590160681451	459	493
ARMC10	0.11272619926	0.0104638096665862	0.0305980995123274	459	515
ARMC1	0.043936244222927	0.319673106677811	0.457234159069211	459	515
ARMC2	0.0601332175062755	0.173022108806249	0.288677875396308	459	515
ARMC3	0.107702012386348	0.0144721599924233	0.0397894819709158	459	496
ARMC4	0.162406302915582	0.00021455678996138	0.00118272507384117	459	497
ARMC5	-0.230977816188511	1.15277930029248e-07	1.91217864350589e-06	459	515
ARMC6	-0.0703075618324567	0.111019365935073	0.204974606162039	459	515
ARMC7	0.0674609176205937	0.126275848833857	0.226469418258513	459	515
ARMC8	0.264334785608694	1.10926706003657e-09	3.67695356484426e-08	459	515
ARMC9	-0.226278229207318	2.10227590786016e-07	3.2224149422016e-06	459	515
ARMCX1	0.0244268217129871	0.580216604762696	0.699247378902615	459	515
ARMCX2	-0.0525814212159238	0.233580188550046	0.362926215131962	459	515
ARMCX3	-0.0990088705606339	0.0246443458648718	0.0616895660797818	459	515
ARMCX5	-0.0737810528787563	0.0944119303407823	0.18049791139661	459	515
ARMCX6	-0.0848895827560846	0.0541985330637532	0.116410947655093	459	515
ARMS2	-0.051752409642823	0.24104411462419	0.371071300301009	459	189
ARNT2	0.00688051180430738	0.876217399169006	0.919892503523825	459	515
ARNTL2	0.398813517083433	4.41372585478146e-21	4.6432395992301e-18	459	515
ARNTL	-0.00112761190531023	0.979634282069923	0.987199919307193	459	515
ARNT	-0.168160448701392	0.000125956974339892	0.0007487907377719	459	515
ARPC1A	0.176321812150137	5.74080483010708e-05	0.000384799486734341	459	515
ARPC1B	-0.0354030493751099	0.422713696493162	0.559549759304988	459	515
ARPC2	0.296699598255081	6.32336204713266e-12	4.15761054598972e-10	459	515
ARPC3	0.0702496865523923	0.111314398805343	0.205386522968817	459	515
ARPC4	0.052931163919345	0.230480824241649	0.359236643398477	459	515
ARPC5L	0.0201606596316916	0.648064370876626	0.754734641093166	459	515
ARPC5	0.0436204454218197	0.323167160155998	0.460956233477846	459	515
ARPM1	0.119669635517633	0.0065496619767358	0.0207966074012701	459	515
ARPP19	0.200561647329791	4.49449277040941e-06	4.48955129909761e-05	459	515
ARPP21	0.0493436725270485	0.263675435307078	0.397132439222204	459	185
ARR3	0.0190338389062941	0.66651490750703	0.769204817564573	459	110
ARRB1	-0.386449419825568	8.64775220210132e-20	5.76170903385337e-17	459	515
ARRB2	-0.162088470797841	0.000220849946751198	0.00121373349894499	459	515
ARRDC1	-0.00380528445387641	0.931350258920462	0.955690194964334	459	515
ARRDC2	-0.085444795189786	0.0526373212619285	0.113717550517016	459	515
ARRDC3	-0.0367452633244557	0.405331323599105	0.543414212629882	459	515
ARRDC4	0.1153294411489	0.00880256829221094	0.0265859375981735	459	515
ARRDC5	0.0293439718509311	0.506405112735212	0.636192001845182	459	509
ARSA	-0.167615445511845	0.000132574242872627	0.000781679636146921	459	515
ARSB	-0.0373846518866086	0.397202927400518	0.535859348871596	459	515
ARSD	-0.0883208301571717	0.0451381557452795	0.100388577339613	459	515
ARSE	0.0145543437080003	0.741773636486705	0.82416718922561	459	513
ARSF	-0.0373787481050159	0.397277529534824	0.535889121497838	459	255
ARSG	0.0516078807424745	0.242362320651501	0.372670056556828	459	515
ARSH	0.0150751564327436	0.732879369838014	0.817409343469796	459	431
ARSI	0.169615810819047	0.000109775205759031	0.000665914055451139	459	515
ARSJ	-0.0506074158165514	0.251625934116086	0.38343364878496	459	515
ARSK	0.00487893691288567	0.912050664946825	0.943390017126741	459	515
ART1	-0.0773680209032718	0.0794093526975889	0.157370031897621	459	254
ART3	0.170137802646104	0.000104463769930085	0.00063848265932737	459	327
ART4	0.0162786046786197	0.712465334682152	0.802351690732675	459	493
ART5	-0.0826249766532854	0.06097072149036	0.12773113731782	459	483
ARTN	-0.000504145432196558	0.990893876509824	0.994500781012894	459	512
ARV1	-0.129062788280572	0.00334555163255781	0.011938794229235	459	515
ARVCF	-0.25275595091577	6.00146579902643e-09	1.50511039386374e-07	459	515
ARX	-0.129292818849759	0.00328914408913899	0.0117756424957389	459	494
AR	-0.0274245667399166	0.534621345330142	0.661467746856013	459	504
AS3MT	-0.0588554507261672	0.18235024611414	0.301000637486946	459	515
ASAH1	-0.195824528878679	7.58480151493466e-06	6.94718758034735e-05	459	515
ASAH2B	0.0496885929880873	0.260347998777224	0.393461967991327	459	503
ASAH2	0.160872347263685	0.00024656016841809	0.0013323180984971	459	506
ASAM	0.171310376231922	9.34010945901647e-05	0.000580985091321818	459	515
ASAP1IT1	0.0300794097159718	0.495804491534721	0.626827335660721	459	42
ASAP1	0.201485760164805	4.05239449521944e-06	4.12209980511177e-05	459	515
ASAP2	0.369304718127784	4.36615361941629e-18	1.78103425601822e-15	459	515
ASAP3	-0.228964717935412	1.49351768940159e-07	2.38437951883059e-06	459	515
ASB10	-0.0169044962230197	0.701927940452046	0.795088726836421	459	67
ASB11	-0.0466083240464348	0.291098505057111	0.427452021678044	459	166
ASB12	0.00203155822721254	0.963317093424026	0.976415363011685	459	433
ASB13	-0.0493161517581875	0.263942181734868	0.397444352005163	459	515
ASB14	-0.0751028772958001	0.0886393291378498	0.171711854119727	459	514
ASB15	0.0311511425611699	0.480570456624784	0.613622223522179	459	44
ASB16	-0.226363344493899	2.07976159212215e-07	3.19771343871827e-06	459	515
ASB17	0.00725281357742262	0.86957783434683	0.915431362117775	459	30
ASB18	0.0293148820634373	0.506826843371289	0.636535026409383	459	15
ASB1	0.0581128738986728	0.187939409559678	0.307836836702355	459	515
ASB2	0.0166048530534117	0.706965696983129	0.79862271681354	459	515
ASB3	-0.0737786708182597	0.0944225980338404	0.180501041459488	459	515
ASB4	-0.0331470583000791	0.45289046921908	0.588432714971592	459	462
ASB5	0.00300203502432838	0.945816180306031	0.964967885076815	459	305
ASB6	-0.0230728352331441	0.601389631479905	0.71661432466343	459	515
ASB7	0.251600657136845	7.07060443131486e-09	1.73620689647569e-07	459	515
ASB8	-0.0370250853466213	0.401761883760101	0.540278169246529	459	515
ASB9	-0.0708225441540982	0.108421153414976	0.201386675444526	459	515
ASCC1	0.141760006192218	0.00125738312615457	0.00528884131430505	459	515
ASCC2	-0.0635575246016406	0.149782116791335	0.258446559946927	459	515
ASCC3	0.14749754827907	0.00078650790713921	0.00355591948606617	459	515
ASCL1	-0.233118455916706	8.73016348024056e-08	1.48889511640826e-06	459	466
ASCL2	-0.0789273344345887	0.0735204013093622	0.147958697278648	459	515
ASCL3	0.120887219505507	0.00601832325620179	0.0194462084133465	459	179
ASCL4	-0.0120207571642298	0.785513326832218	0.855585002273575	459	222
ASF1A	0.0259700048146612	0.556518659895091	0.680201043346936	459	515
ASF1B	0.134615971122026	0.00220271351784982	0.00844091982261929	459	515
ASFMR1	-0.0469777289879452	0.287287302322199	0.423410898010331	459	322
ASGR1	-0.044719287424458	0.311116077859229	0.448665731237004	459	515
ASGR2	0.0144581507773974	0.743420197408205	0.82538926322253	459	513
ASH1L	-0.0591082940205486	0.180475494478764	0.298547064772121	459	515
ASH2L	0.0554536074697794	0.208988518309723	0.333851387373252	459	515
ASIP	-0.0466966756150617	0.290183899630324	0.426494439469062	459	321
ASL	0.0561966436986215	0.202942736489415	0.326630116511026	459	515
ASMTL	-0.149992722410061	0.000637952684552739	0.00298208565454634	459	515
ASMT	0.0925400791125904	0.0357752741453994	0.0833680366113699	459	342
ASNA1	-0.0343025467527514	0.437285194473556	0.573658198485661	459	515
ASNSD1	0.0259684856751453	0.556541755343148	0.680201043346936	459	515
ASNS	-0.0190979842725738	0.665459040416774	0.7685886571045	459	515
ASPA	0.0528446515701233	0.231244755788344	0.360202632379787	459	492
ASPDH	-0.0266394742731166	0.546386326523043	0.671369637581765	459	295
ASPG	-0.00826874861265121	0.851507742534821	0.903345722508678	459	433
ASPHD1	-0.0267602719511603	0.54456782247747	0.669835177580287	459	514
ASPHD2	0.178347676576885	4.69737835414727e-05	0.000324995495128749	459	515
ASPH	0.282604976309759	6.51804345505803e-11	3.12428423452518e-09	459	515
ASPM	0.167210874271452	0.000137696163007864	0.000807354328601109	459	515
ASPN	-0.0681174868161974	0.122620030751093	0.221342831631252	459	515
ASPRV1	-0.00433928525516001	0.921745505147119	0.949927772976572	459	515
ASPSCR1	-0.234842404932017	6.96539330553028e-08	1.21806020464514e-06	459	515
ASRGL1	-0.0747826537738823	0.0900110795431598	0.173830092551563	459	515
ASS1	0.0815441256567253	0.0644412842727848	0.133269776517788	459	515
ASTE1	0.0834246286364869	0.0585036653443387	0.12350773794916	459	515
ASTL	-0.0239348358591671	0.587869718368419	0.705788290449662	459	379
ASTN1	0.0171151117370883	0.698394747323546	0.792703816553267	459	436
ASTN2	-0.0313201430706674	0.478191644649607	0.611418185130849	459	515
ASXL1	-0.0560869560468763	0.203827140079648	0.327607021398128	459	515
ASXL2	0.191338697173667	1.2307212658949e-05	0.000104723953438516	459	515
ASXL3	-0.00558685083894815	0.899352982970533	0.935241008460279	459	502
ASZ1	-0.0646341695372487	0.142989004860344	0.249460088081396	459	234
ATAD1	0.151415908356644	0.000565334453737042	0.0027039734532893	459	515
ATAD2B	-0.0337173210940002	0.445149992161402	0.581178373599729	459	515
ATAD2	0.127624408990845	0.00371863596509935	0.0130263048844034	459	515
ATAD3A	-0.0643768753344666	0.144590570822639	0.25166112239663	459	515
ATAD3B	-0.0738642457485781	0.0940399677009189	0.180040501860962	459	515
ATAD3C	-0.300494157672411	3.29991567641124e-12	2.34728521495046e-10	459	515
ATAD5	0.161223493967378	0.00023886274299454	0.00129527631768173	459	515
ATCAY	0.016950397791457	0.701157365118856	0.794556861312389	459	203
ATE1	0.208140539496875	1.89548971968958e-06	2.15537724988705e-05	459	515
ATF1	0.132576888615844	0.00257271484898109	0.00962985475682286	459	515
ATF2	0.095413914496052	0.0303902748885071	0.0729833971490425	459	515
ATF3	0.0534764282322607	0.22570712091777	0.353640305616865	459	515
ATF4	-0.0419111547478297	0.342507986928135	0.4815809307257	459	515
ATF5	0.0165766553616903	0.707440434707752	0.79892193084325	459	515
ATF6B	-0.0500093282381444	0.257279974943998	0.389909177282632	459	515
ATF6	0.0522418886198168	0.236617143510679	0.366198990522508	459	515
ATF7IP2	-0.0308246089587716	0.485184821853766	0.617659653475134	459	515
ATF7IP	0.171508184723538	9.1647267886797e-05	0.000571915576185232	459	515
ATF7	0.0172467668733446	0.696189457962712	0.791054225783565	459	515
ATG10	0.0457201735194023	0.300399858391178	0.436778378520613	459	515
ATG12	0.201233940903616	4.16856215725089e-06	4.21879596957624e-05	459	515
ATG16L1	0.218217324348981	5.71836945501478e-07	7.70207336029888e-06	459	515
ATG16L2	-0.229739172348056	1.35228016015618e-07	2.19394284425338e-06	459	515
ATG2A	-0.142455734491529	0.00118891459013629	0.00503795311164812	459	515
ATG2B	-0.110020457448243	0.0124796576001448	0.0352919349337429	459	515
ATG3	0.175492905049564	6.22788374039506e-05	0.000411786107188278	459	515
ATG4A	-0.0677616395055892	0.124591041202909	0.224091220333281	459	515
ATG4B	-0.114627601315229	0.00922556960226571	0.0276131604088181	459	515
ATG4C	4.01021382321163e-05	0.999275639816834	0.99952567125351	459	515
ATG4D	-0.154575799439084	0.000430667578391121	0.00214721465624389	459	515
ATG5	0.196369074846838	7.14653963014451e-06	6.62804138251887e-05	459	515
ATG7	0.165448107126685	0.000162259683583436	0.000927436818834921	459	515
ATG9A	0.0463077320888043	0.294224660301562	0.430808183291159	459	515
ATG9B	0.0896940338086865	0.0418873087162198	0.0945499077795945	459	515
ATHL1	-0.169862639468258	0.000107232746661915	0.00065326672974043	459	515
ATIC	0.197826935875593	6.08893906279768e-06	5.79230375336357e-05	459	515
ATL1	-0.0909269802507838	0.0391390412990236	0.0897145822803767	459	515
ATL2	-0.163618361038537	0.00019206604616024	0.00107385066591633	459	515
ATL3	0.113822810268294	0.00973280407138775	0.0288505543198722	459	515
ATMIN	0.0247665276568292	0.574959611324929	0.694874759373652	459	515
ATM	0.0136880618660172	0.756643639938962	0.835337921850316	459	515
ATN1	-0.0220115080380639	0.618225244320672	0.730453755599787	459	515
ATOH1	0.171499096024292	9.17271664452569e-05	0.000572235519009924	459	61
ATOH7	-0.0199538759614656	0.651434562544753	0.7574238866933	459	422
ATOH8	-0.253243757566571	5.59871590254207e-09	1.42750647913e-07	459	515
ATOX1	0.0217317321604407	0.622697260433852	0.734565205474022	459	515
ATP10A	0.059934573310613	0.17444845636903	0.29052455806567	459	515
ATP10B	0.0932110647332773	0.0344502718111796	0.0809061253626903	459	515
ATP10D	0.247637977940562	1.23309565688149e-08	2.76312959526315e-07	459	515
ATP11A	-0.186341163557336	2.08294012251043e-05	0.000164588386655774	459	515
ATP11B	0.372293303405993	2.24100556653683e-18	9.53047218381663e-16	459	515
ATP11C	0.0363790997331908	0.410030579224152	0.547669207603494	459	515
ATP12A	0.0537836284499506	0.223048834239608	0.350264894326933	459	445
ATP13A1	-0.111415106281916	0.0114014053618896	0.032799552442926	459	515
ATP13A2	-0.149093496068882	0.00068819918674405	0.00316738797403036	459	515
ATP13A3	0.184620480321504	2.48874064366767e-05	0.000190593670443024	459	515
ATP13A4	-0.0781036816602792	0.0765850482582489	0.152955829794752	459	510
ATP13A5	-0.078673048697061	0.0744556897775939	0.149554851499804	459	416
ATP1A1	-0.108277270433958	0.0139533055193258	0.038639328168507	459	515
ATP1A2	-0.0555937558304248	0.207838344021698	0.332554660607245	459	506
ATP1A3	0.0415481471248698	0.346708561023947	0.485975506153341	459	512
ATP1A4	-0.0254625755951545	0.564258898094287	0.685992753184637	459	378
ATP1B1	-0.214924368216075	8.51372427910421e-07	1.07653946319395e-05	459	515
ATP1B2	-0.172573373326103	8.27240348544251e-05	0.000524417383022597	459	515
ATP1B3	0.246609769827041	1.42231442652024e-08	3.12066089542114e-07	459	515
ATP1B4	-0.0158743924307897	0.719299932067616	0.807531334571113	459	43
ATP2A1	0.0609277980123532	0.167403559042088	0.281274282298514	459	513
ATP2A2	0.148095169684556	0.000748265032284025	0.0034014831624501	459	515
ATP2A3	-0.123620201183953	0.00496408604801193	0.0165397819516023	459	515
ATP2B1	0.211958693346019	1.21193796595126e-06	1.45929012430325e-05	459	515
ATP2B2	0.00843086797871516	0.848631104072842	0.901346432233805	459	430
ATP2B3	0.074439450434417	0.0915001295758213	0.176059355983974	459	277
ATP2B4	0.0222849552269699	0.613867970934764	0.726723110817582	459	515
ATP2C1	0.167759007586817	0.000130800160369137	0.000772903615624441	459	515
ATP2C2	-0.191924015739083	1.15612485471584e-05	9.92212262604556e-05	459	515
ATP4A	0.0229593152528361	0.603180495614273	0.71802583207302	459	149
ATP4B	-0.260616403789706	1.92491876716348e-09	5.85620644110557e-08	459	384
ATP5A1	-0.000800351607479825	0.985544130167097	0.991047747335108	459	515
ATP5B	0.20694952005343	2.17559219285263e-06	2.43208818516434e-05	459	515
ATP5C1	0.0377414854260978	0.392709518751837	0.531879513539214	459	515
ATP5D	-0.115616631056083	0.00863451967023684	0.0261812468399111	459	515
ATP5EP2	-0.0520578991144496	0.238274420105485	0.368054799773449	459	515
ATP5E	-0.156973101618084	0.000349128923987218	0.00179485312053923	459	515
ATP5F1	0.0856577425410739	0.0520485601764271	0.112738038665629	459	515
ATP5G1	0.0599394882721475	0.174413059614655	0.290514019631477	459	515
ATP5G2	0.0270856950445126	0.539683829451288	0.66530840269359	459	515
ATP5G3	0.125293187394475	0.00440398394191866	0.0149730959399677	459	515
ATP5H	0.0686346360879342	0.119798987311773	0.217487934458467	459	515
ATP5I	-0.0116698154672758	0.791629090856346	0.859950123262861	459	515
ATP5J2	-0.00782032153821933	0.859474764675353	0.908743546233463	459	515
ATP5J	0.00112556765621174	0.979671195132649	0.987199919307193	459	515
ATP5L2	0.0173418914723964	0.694597664255954	0.789903799824428	459	377
ATP5L	-0.0814793756681804	0.064654252731968	0.133617535690405	459	515
ATP5O	0.0697578635679526	0.113846545874695	0.2091703979174	459	515
ATP5SL	-0.0224608247490932	0.611072713338253	0.724443736311091	459	515
ATP5S	0.0344895000413289	0.434789655008734	0.571334930268528	459	515
ATP6AP1L	-0.039202748025431	0.37463140057353	0.513977104445309	459	515
ATP6AP1	-0.293051929720027	1.17101475794787e-11	7.02890179635498e-10	459	515
ATP6AP2	-0.0758006777432483	0.0857083195827328	0.167184336080771	459	515
ATP6V0A1	-0.0439164058677138	0.319891873697029	0.457397978749094	459	515
ATP6V0A2	0.0544326034089445	0.217506692224867	0.34392245583345	459	515
ATP6V0A4	-0.168017188456762	0.000127665663635932	0.000757654775758611	459	508
ATP6V0B	-0.155869052591887	0.000384706024039173	0.0019452324838085	459	515
ATP6V0C	-0.0872406870238335	0.0478419526444127	0.105201418241893	459	515
ATP6V0D1	-0.17672273943835	5.51833821724067e-05	0.000372385362208665	459	515
ATP6V0D2	0.0282407468686217	0.522527109817701	0.650409258378142	459	515
ATP6V0E1	-0.0296353760495271	0.502190640622062	0.632572153286544	459	515
ATP6V0E2	-0.276691618766993	1.66945307352979e-10	7.08471932775233e-09	459	515
ATP6V1A	0.136323574929841	0.00193100409061487	0.00755025621346049	459	515
ATP6V1B1	-0.141447996116902	0.00128925249803047	0.00539790090712885	459	515
ATP6V1B2	-0.00467294878264566	0.915749780268662	0.945796858782102	459	515
ATP6V1C1	0.0249488268526778	0.572147798386496	0.692802459208172	459	515
ATP6V1C2	-0.165616099049351	0.00015975251363558	0.000917303430780801	459	515
ATP6V1D	0.0683505808720138	0.121342164730394	0.219591415901414	459	515
ATP6V1E1	0.0742649448736744	0.0922647890940957	0.17734287954734	459	515
ATP6V1E2	-0.11070522966486	0.0119394721274832	0.0340339658990493	459	515
ATP6V1F	-0.0788072370054416	0.0739609309228064	0.148695542877193	459	515
ATP6V1G1	-0.0397019062789503	0.368575494336632	0.508052937711646	459	515
ATP6V1G2	-0.156959678673736	0.000349542403444061	0.00179651672924657	459	515
ATP6V1G3	0.00887092809624292	0.840832930805272	0.895347537208235	459	59
ATP6V1H	-0.0628249692355898	0.154542683597489	0.264877307472698	459	515
ATP7A	-0.0186090740121714	0.673523314565919	0.774189660793812	459	515
ATP7B	0.0612133141659526	0.165418384905901	0.278925483170166	459	515
ATP8A1	-0.282202396159277	6.95398286410577e-11	3.27821248791854e-09	459	515
ATP8A2	-0.137461655596643	0.00176734143489533	0.00701183418036679	459	512
ATP8B1	-0.0847369089957197	0.0546345308260565	0.117094954924562	459	515
ATP8B2	-0.188673769698621	1.63214267496126e-05	0.000133264982790546	459	515
ATP8B3	0.191467250303475	1.21395535829317e-05	0.000103561842516278	459	515
ATP8B4	-0.0292650230274481	0.507550105049176	0.637163139035481	459	515
ATP8B5P	-0.0439661824804985	0.319343148003448	0.457021332266671	459	515
ATP9A	-0.0725343870677915	0.100127923141444	0.189276494617309	459	515
ATP9B	-0.0760595294899077	0.084641112803898	0.165312347344569	459	515
ATPAF1	-0.105509037654597	0.0166089485582375	0.0445909555113567	459	515
ATPAF2	-0.152196793656454	0.000528828068939022	0.00255689778470082	459	515
ATPBD4	0.216748559417653	6.83442011016343e-07	8.93436161948637e-06	459	515
ATPIF1	-0.177441797500644	5.13960385779897e-05	0.000350855197778981	459	515
ATRIP	-0.0601058992108705	0.17321774830506	0.288927479446668	459	515
ATRNL1	0.159304748488871	0.000283838544991432	0.0015044722453696	459	450
ATRN	-0.0527206318100973	0.232343015374418	0.361434523410683	459	515
ATRX	-0.0599039146458394	0.174669375828284	0.29080911007305	459	515
ATR	0.248925913773437	1.03025680975099e-08	2.37791837336061e-07	459	515
ATXN10	0.0249496005590519	0.572135878507395	0.692802459208172	459	515
ATXN1L	0.0149794192828608	0.734511697216615	0.818681748952529	459	515
ATXN1	0.0050831638831955	0.908385051116384	0.940815607115098	459	515
ATXN2L	-0.0115270060614703	0.794121479386326	0.861861330834223	459	515
ATXN2	0.00130020873770141	0.976517860986762	0.984894490130356	459	515
ATXN3L	-0.0684770762693294	0.12065305340403	0.218621451494856	459	15
ATXN3	-0.0312123081410789	0.479708762543014	0.612756821683906	459	515
ATXN7L1	0.12901522282042	0.00335732454720171	0.0119661560359251	459	515
ATXN7L2	-0.0891888120243363	0.0430595978145773	0.0965532018305778	459	515
ATXN7L3B	0.154521173601513	0.00043271713983201	0.00215582008747812	459	515
ATXN7L3	0.021551778072418	0.625581062985818	0.737053597816712	459	515
ATXN7	0.0207636887510217	0.638277292766956	0.74716113466686	459	515
ATXN8OS	0.0227799346903574	0.606015225210077	0.720464194282991	459	6
AUH	0.019695909024924	0.655648916376226	0.760621182554871	459	515
AUP1	-0.0368848155375078	0.403548824129284	0.541933209936584	459	515
AURKAIP1	-0.106882895517414	0.0152402178501067	0.041524192255716	459	515
AURKAPS1	-0.0018566758100319	0.966472923218809	0.978367221539506	459	515
AURKA	0.120576505777623	0.00615010157411926	0.0198047736851129	459	515
AURKB	0.106109072859218	0.01599844316801	0.0432774234730252	459	515
AURKC	0.0526400879482781	0.233058247167036	0.362377926439106	459	513
AUTS2	-0.154180797932428	0.000445693968064186	0.00221329963569365	459	515
AVEN	0.172455453508255	8.36699785109646e-05	0.000529742011554374	459	515
AVIL	-0.0801243877832504	0.0692453973890794	0.14118912608517	459	515
AVL9	0.185745386023691	2.21575686418954e-05	0.000173069746781635	459	515
AVPI1	0.118677137644891	0.0070134918130341	0.0220452389304805	459	515
AVPR1A	-0.00579981660410714	0.895537937764596	0.933021230129723	459	503
AVPR1B	0.0403119950714767	0.361256760732227	0.500818430678025	459	262
AVPR2	-0.0756268397562741	0.0864310942393822	0.168265774973875	459	508
AVP	-0.0963429108040919	0.028805110025997	0.0698877510697881	459	43
AWAT1	-0.0550747743656452	0.212120534537893	0.337582034853337	459	134
AWAT2	-0.00815637785971097	0.85350280291707	0.904598018172035	459	324
AXIN1	-0.101060200327328	0.0218064047576152	0.0557873311525935	459	515
AXIN2	-0.135515008822045	0.00205558784035155	0.00797033748844747	459	515
AXL	0.139445752709565	0.00151210216163599	0.00615529711723447	459	515
AZGP1	0.0295105751761831	0.503993321904098	0.634106975999128	459	514
AZI1	-0.136878800964595	0.00184950030734157	0.00729579872570424	459	515
AZI2	0.0224804234581771	0.610761561503283	0.724203719008579	459	515
AZIN1	0.0996466905684463	0.0237295795856047	0.0597664864865254	459	515
AZU1	-0.123674913937647	0.00494479733416597	0.0164892574433282	459	440
B2M	0.155640046236788	0.00039249650844771	0.00198161662309998	459	515
B3GALNT1	0.260370135175932	1.99588275600135e-09	6.0231308755857e-08	459	515
B3GALNT2	-0.0800523083879632	0.0694969207015945	0.141586428598866	459	515
B3GALT1	0.0701592735044618	0.111776535007075	0.206011007996442	459	330
B3GALT2	-0.211097871192355	1.34148926906742e-06	1.59360237581249e-05	459	515
B3GALT4	-0.0273730242000465	0.535389808276069	0.662024060761703	459	515
B3GALT5	0.314889377418187	2.5636852606623e-13	2.60116451726487e-11	459	391
B3GALT6	-0.145346351543494	0.000939643569667969	0.00414056341942755	459	515
B3GALTL	0.0465510841155969	0.291692076960626	0.428009193531713	459	515
B3GAT1	-0.082121811702689	0.0625666622000434	0.130282575690642	459	515
B3GAT2	-0.0293126244490248	0.506859580942408	0.63653614626017	459	514
B3GAT3	-0.212439933870167	1.14483446789499e-06	1.39275419015734e-05	459	515
B3GNT1	-0.104835083286501	0.017318898330194	0.046199137838505	459	515
B3GNT2	0.146281136351628	0.000869996996970071	0.00386691126872088	459	515
B3GNT3	0.208006643030716	1.92516496694821e-06	2.17648175109507e-05	459	515
B3GNT4	-0.0924208313740312	0.0360152329055439	0.0838035477667068	459	511
B3GNT5	0.248424074172334	1.10512067988043e-08	2.51871746287913e-07	459	515
B3GNT6	-0.111450556325396	0.0113751069732135	0.0327380328553768	459	501
B3GNT7	-0.195498592457252	7.8592567608206e-06	7.13477505933593e-05	459	515
B3GNT8	-0.311849190929886	4.44932087503936e-13	4.17525942020125e-11	459	515
B3GNT9	-0.174207723655435	7.06087730542853e-05	0.000458372249369619	459	515
B3GNTL1	-0.0376132714515702	0.394320498917998	0.533323656784306	459	515
B4GALNT1	0.10859537550735	0.013673479215358	0.0380135426591188	459	515
B4GALNT2	0.109631365593685	0.0127961131851504	0.0359933451090328	459	409
B4GALNT3	-0.108242517336098	0.0139841799800571	0.0387121838086445	459	515
B4GALNT4	-0.155348613647277	0.000402623228994205	0.00202660113350193	459	512
B4GALT1	0.118543215972433	0.00707828000434708	0.0222174404407804	459	515
B4GALT2	-0.114009024100922	0.00961328491290297	0.0285725410913167	459	515
B4GALT3	-0.155960389175824	0.000381639264929785	0.00193168033107534	459	515
B4GALT4	0.364051026876433	1.38681351948033e-17	5.23011860893827e-15	459	515
B4GALT5	0.107506178282989	0.0146526234329599	0.0401971777625588	459	515
B4GALT6	0.263402973087666	1.27459639047433e-09	4.16284847267989e-08	459	515
B4GALT7	-0.120087252245387	0.0063628581552566	0.0203131782155037	459	515
B9D1	0.0359431600388884	0.415667224732476	0.553036532639643	459	515
B9D2	-0.0634763891959085	0.150303822540031	0.259212493954283	459	515
BAALC	-0.242134992401306	2.62782988537689e-08	5.29486529726948e-07	459	515
BAAT	-0.00442233107308587	0.920252795796486	0.948954427481731	459	509
BACE1	-0.113228026551604	0.0101234522585304	0.0298074252386436	459	515
BACE2	0.177292565143156	5.21612677527213e-05	0.000355054139213527	459	515
BACH1	0.287001249588077	3.19245692666396e-11	1.69259493501749e-09	459	515
BACH2	0.1333985738161	0.00241728498987112	0.00912942330237538	459	515
BAD	-0.235395950597227	6.47578287024564e-08	1.14142811296711e-06	459	515
BAG1	-0.0399093913352183	0.366076208757505	0.505536220854291	459	515
BAG2	0.140825398532221	0.0013550785494388	0.0056170282136422	459	515
BAG3	-0.00728563872245037	0.868992868970989	0.915065065828042	459	515
BAG4	0.191918893281915	1.15675861568707e-05	9.92330094864945e-05	459	515
BAG5	0.195345894539717	7.99106864622359e-06	7.22739728962521e-05	459	515
BAGE2	0.0582773656626953	0.186690586385476	0.306330860394966	459	468
BAGE	0.0468702368938557	0.288392833310881	0.424695789598312	459	104
BAHCC1	-0.200035474319711	4.76642136364256e-06	4.72107186404794e-05	459	515
BAHD1	0.0749847578572654	0.0891433521811141	0.172486396763263	459	515
BAI1	-0.236928320080825	5.28756769773965e-08	9.54723605622585e-07	459	512
BAI2	-0.00686515906969689	0.876491387028106	0.920083495820481	459	515
BAI3	-0.0664826321786801	0.131879289876096	0.234478139658727	459	500
BAIAP2L1	0.217450243795029	6.27737213497141e-07	8.35366938973426e-06	459	515
BAIAP2L2	0.150001972626029	0.000637453957369213	0.0029804513917885	459	514
BAIAP2	-0.0386240491766866	0.381728596694736	0.521673129408887	459	515
BAIAP3	-0.189129268183947	1.55569151014435e-05	0.000128015074992692	459	515
BAK1	0.129330218924863	0.00328005500851064	0.0117548918705376	459	515
BAMBI	0.0549593111333154	0.213081820729519	0.338667257692559	459	515
BANF1	-0.0823366968453006	0.0618809235881119	0.129191132304072	459	515
BANF2	-0.114720178300734	0.00916875670917229	0.0274966405255718	459	83
BANK1	-0.10265023759229	0.0198060473485664	0.0514936621231979	459	515
BANP	-0.182634256591397	3.05027399598455e-05	0.000226117599546624	459	515
BAP1	-0.0654798366080379	0.137820564825511	0.242838280124499	459	515
BARD1	0.235512013420519	6.37742678976668e-08	1.12707344539219e-06	459	515
BARHL1	-0.020104004748433	0.648987029646649	0.755501033696984	459	61
BARHL2	0.00624542733397366	0.887563206730168	0.927468286079182	459	75
BARX1	-0.0902730041079849	0.0405771284845725	0.0922073265290626	459	457
BARX2	0.101494423765757	0.0212434409285866	0.0546338004735703	459	514
BASE	-0.216389088747388	7.13789332395412e-07	9.27044910716017e-06	459	138
BASP1	0.0501055179326456	0.256364758978294	0.388864442706811	459	515
BAT1	-0.0583131490108093	0.186419730172064	0.305999635926682	459	515
BAT2L1	0.0352863362155107	0.424245492535696	0.561094349553596	459	515
BAT2L2	0.0809201350795859	0.0665178482692544	0.136631255904414	459	515
BAT2	0.0554848219673554	0.20873194896174	0.333592489257775	459	515
BAT3	-0.0195110151720754	0.658676239703523	0.762959010152643	459	515
BAT4	0.01409223468336	0.749694322691751	0.829728135213882	459	515
BAT5	-0.0291200881148878	0.509655613927326	0.638724872024342	459	515
BATF2	0.175285156133577	6.35593576180993e-05	0.000418177893374118	459	515
BATF3	0.0347314083789596	0.431572750201281	0.568196105085001	459	515
BATF	-0.135109097472612	0.00212086414147085	0.00818533161994967	459	515
BAX	-0.0301512268667751	0.494775683534316	0.626081501102937	459	515
BAZ1A	-0.11020879622463	0.012328975264341	0.0348954343788795	459	515
BAZ1B	0.0623998864578504	0.157357177525371	0.268664496829001	459	515
BAZ2A	0.0901638103345165	0.0408215435380393	0.0926889710596762	459	515
BAZ2B	-0.0480942239133643	0.275973099557825	0.411039516688659	459	515
BBC3	-0.109712670893787	0.012729406964659	0.0358511182766808	459	515
BBOX1	0.124222928532132	0.00475529362553993	0.0159531401455677	459	468
BBS10	0.0555490818520793	0.208204477863978	0.332980565174043	459	515
BBS12	0.234905060576277	6.90822955686026e-08	1.20912164958426e-06	459	515
BBS1	-0.0572865505546401	0.194305949204011	0.315652414880508	459	515
BBS2	0.0728345199117153	0.0987272678880413	0.187048400999637	459	515
BBS4	0.0987213478333519	0.0250665745852879	0.0625350340502663	459	515
BBS5	-0.0651413743774951	0.139871630500842	0.245564703596911	459	515
BBS7	0.108448246539244	0.0138022833512079	0.0382953969494647	459	515
BBS9	-0.0857056071392859	0.051916981925939	0.112501803418871	459	515
BBX	0.32642949143053	2.98415133415047e-14	3.89851090633984e-12	459	515
BCAM	-0.291800165236262	1.44385535525373e-11	8.38947117465454e-10	459	515
BCAN	0.0967280374480961	0.0281690772307438	0.0686303651496962	459	504
BCAP29	-0.0044723303207015	0.919354217696514	0.948507135957384	459	515
BCAP31	-0.0998470167210661	0.0234483986518564	0.0591551927619974	459	515
BCAR1	0.0969352611567695	0.0278318700296162	0.0679911290823722	459	515
BCAR3	0.32153564957451	7.51325933814945e-14	8.79882071480472e-12	459	515
BCAR4	-0.121921060363594	0.00559791984457003	0.0182948367974601	459	205
BCAS1	0.0772478226210883	0.0798787369599733	0.158033870568737	459	513
BCAS2	0.109112099016733	0.0132294621752464	0.0370195282036715	459	515
BCAS3	0.0039936653746987	0.927960753010786	0.954259658150347	459	515
BCAS4	-0.181905634867079	3.28487056247886e-05	0.000240417403159383	459	515
BCAT1	0.00460320894980298	0.917002577938154	0.946699422954797	459	515
BCAT2	-0.313465686672252	3.32145766875062e-13	3.19179307129747e-11	459	515
BCCIP	0.0685130692903138	0.120457532712823	0.218385737200328	459	515
BCDIN3D	-0.055229485930157	0.210837390506758	0.33598418133013	459	515
BCHE	0.00501075704223728	0.909684443170794	0.941624684106568	459	514
BCKDHA	-0.0684903414779099	0.120580965560785	0.218564687961687	459	515
BCKDHB	-0.0402870289986266	0.361554463271733	0.501057381396062	459	515
BCKDK	-0.232558827232118	9.39066534224409e-08	1.5893363155019e-06	459	515
BCL10	0.260986491088015	1.82286360632946e-09	5.6054458097405e-08	459	515
BCL11A	-0.160324057577996	0.000259044483852715	0.00138963530414602	459	515
BCL11B	0.191732452337119	1.18005180816423e-05	0.000100884839784374	459	515
BCL2A1	0.0345024781313393	0.434616722295119	0.5711452363731	459	515
BCL2L10	0.185464696210066	2.28108019363451e-05	0.000177133764220538	459	447
BCL2L11	0.0886173631875571	0.0444187581901288	0.0990563582175941	459	515
BCL2L12	-0.00498410448908286	0.910162802965577	0.941827195365291	459	515
BCL2L13	0.219343564069676	4.98350232314699e-07	6.81328621306854e-06	459	515
BCL2L14	0.240550794254675	3.25635939090396e-08	6.34387051709439e-07	459	515
BCL2L15	0.0782297308852166	0.0761094231072827	0.152203616715194	459	515
BCL2L1	0.230470386272824	1.23081191105376e-07	2.02481222042326e-06	459	515
BCL2L2	-0.0619605651265683	0.16030646681559	0.272465350038854	459	515
BCL2	-0.116962419772539	0.00788452838119231	0.0242941195133763	459	515
BCL3	-0.0762442613361628	0.0838860656569983	0.164142406299763	459	515
BCL6B	-0.0399465940245548	0.365629196616263	0.505023590765383	459	515
BCL6	-0.116192933878636	0.00830589865441843	0.0253734223298969	459	515
BCL7A	0.0356257139932905	0.419800321926803	0.556688561813968	459	515
BCL7B	0.0233321249879661	0.597308140569991	0.713670578857851	459	515
BCL7C	-0.185636531469142	2.24087637166579e-05	0.000174622366147586	459	515
BCL8	0.130205259727807	0.00307380594113919	0.0111667090424373	459	417
BCL9L	0.0627769371725528	0.154858782131386	0.265261691796675	459	515
BCL9	-0.0655101409639175	0.137638055339658	0.242623639662147	459	515
BCLAF1	0.138226274331536	0.00166463354655215	0.00666921133062426	459	515
BCMO1	0.111860501480558	0.0110748698405275	0.032040020027857	459	501
BCO2	0.189438630224135	1.50572239900303e-05	0.000124777692003617	459	515
BCORL1	0.00498806775290535	0.910091668281037	0.941802343546538	459	515
BCORL2	0.0226855808890459	0.60750866852617	0.721699356669808	459	229
BCOR	-0.142824951230154	0.00115399014896062	0.00490869442379759	459	515
BCR	-0.0357082497746039	0.418723408757017	0.555813753103682	459	515
BCS1L	0.012930257296406	0.76972589436051	0.844463536773581	459	515
BCYRN1	0.024998160187847	0.571387994423338	0.692232283636099	459	13
BDH1	0.12519956099855	0.00443375285105484	0.015053822318139	459	515
BDH2	-0.0458378544765998	0.299156192546675	0.435826091590593	459	515
BDKRB1	-0.079793015616571	0.0704079231997228	0.143092381181094	459	511
BDKRB2	-0.118114446063502	0.0072893279898044	0.0227761588025966	459	515
BDNFOS	0.0349440371653218	0.428756598731634	0.565563709855996	459	515
BDNF	0.0579919859720345	0.188861102886178	0.309017331736159	459	514
BDP1	0.042833730686818	0.331979032670681	0.470609124954104	459	515
BEAN	-0.051331764342383	0.244894734600509	0.375696980212985	459	515
BECN1	0.0681711314854277	0.122325015703726	0.221009890073767	459	515
BEGAIN	0.21378946438412	9.75136404419209e-07	1.20687470288119e-05	459	513
BEND2	0.0599935782096706	0.174023865842509	0.290034939586431	459	96
BEND3	0.0255733891305128	0.562564165028109	0.684932236741295	459	515
BEND4	0.166514604906978	0.000146948667500681	0.000855077930866557	459	483
BEND5	-0.114125706952833	0.00953905998346638	0.0283805551901181	459	515
BEND6	0.21925451446238	5.03813211744505e-07	6.8691804067866e-06	459	515
BEND7	0.145176860909815	0.000952810136334227	0.00418382447386831	459	515
BEST1	-0.0790273816868054	0.0731550535102565	0.147446123783706	459	515
BEST2	0.0686408343454793	0.119765485913061	0.217466618135017	459	165
BEST3	0.314167889633045	2.92370631837092e-13	2.89302187582168e-11	459	300
BEST4	-0.0757307419540481	0.0859985072812527	0.167603175071927	459	513
BET1L	-0.188173817040144	1.72016100221735e-05	0.000139064642985286	459	515
BET1	-0.0750327312551486	0.0889383697820421	0.172124335321791	459	515
BET3L	0.0439965872471203	0.319008275303042	0.456790415270234	459	343
BEX1	-0.0276199609350155	0.531713203608924	0.659011813340061	459	469
BEX2	0.00828639825863067	0.851194471746706	0.903216487041366	459	515
BEX4	-0.0699142547777299	0.113036509314682	0.207863173534852	459	515
BEX5	-0.0516250382254457	0.242205568315595	0.372543662908205	459	515
BEYLA	-0.0632092150569396	0.15203153584388	0.261492671753505	459	6
BFAR	-0.0335203828622294	0.447814601299913	0.583577927420958	459	515
BFSP1	-0.104228703690524	0.0179801997400468	0.0476768681883863	459	515
BFSP2	-0.0625856474999725	0.156122516517795	0.266830000868549	459	454
BGLAP	-0.236110050619388	5.89307018580954e-08	1.05170256137465e-06	459	515
BGN	-0.111736063407317	0.0111652555700119	0.0322641504023996	459	515
BHLHA15	-0.190166580726385	1.39409220414643e-05	0.000116639242262365	459	512
BHLHB9	-0.0307489941301172	0.486256763505909	0.61863027108116	459	515
BHLHE22	-0.069050162316076	0.117569232787262	0.214472376102199	459	515
BHLHE23	-0.00772129166804848	0.861236142466021	0.909947563992537	459	7
BHLHE40	0.0692709137834693	0.11639793970299	0.212833500985572	459	515
BHLHE41	0.12970775593115	0.00318957406285624	0.0114870642105172	459	515
BHMT2	-0.124146042900536	0.00478147933160255	0.016024850583513	459	514
BHMT	-0.0402117566662829	0.362452959706886	0.501898754038027	459	421
BICC1	0.129152874347266	0.00332335712805278	0.0118747340499676	459	515
BICD1	0.283110510032931	6.008228345646e-11	2.92908458957981e-09	459	515
BICD2	0.0342404455347023	0.438115965843353	0.57450177089265	459	515
BID	0.157764170704601	0.000325550982453684	0.00168665449385283	459	515
BIK	0.126652039011738	0.00399179906450641	0.0137970049630562	459	515
BIN1	-0.035620198159349	0.419872349425798	0.556710349606823	459	515
BIN2	0.00757095556860715	0.863911382636085	0.911858304701382	459	515
BIN3	0.0373691925892383	0.397398294041384	0.536014380275267	459	515
BIRC2	0.237455245359601	4.92996441154079e-08	9.0155652934929e-07	459	515
BIRC3	0.2559043046301	3.82325482534478e-09	1.04827458777766e-07	459	515
BIRC5	0.13187379102212	0.00271288899973648	0.0100622054790746	459	515
BIRC6	0.0855685291710011	0.0522945471705264	0.11312374554594	459	515
BIRC7	-0.0650774233050123	0.140261788227059	0.246033578155547	459	512
BIRC8	0.0337959902753448	0.44408810877082	0.580234875023608	459	4
BIVM	0.132827191489155	0.00252442880194237	0.00947217625177852	459	515
BLCAP	0.0855852954483196	0.0522482438841907	0.113060290002945	459	515
BLID	0.14018512707958	0.00142598548303853	0.00585965669931098	459	121
BLK	-0.0440598014616343	0.318312779042333	0.456186694450288	459	510
BLMH	-0.0380333614589365	0.389057025820545	0.52824940980195	459	515
BLM	0.193226628941616	1.00525653887444e-05	8.80116850592303e-05	459	515
BLNK	0.147901974853091	0.000760435382583622	0.00344974635203845	459	515
BLOC1S1	-0.0420632370488659	0.340757837803605	0.479889217361971	459	515
BLOC1S2	0.142201358994523	0.00121353982645785	0.00513142247752053	459	515
BLOC1S3	0.050773498870308	0.250071309313355	0.381827820823555	459	515
BLVRA	-0.299037775445473	4.24031726943854e-12	2.9226021235013e-10	459	515
BLVRB	0.107234213493345	0.0149065217866869	0.0407650235972496	459	515
BLZF1	0.103971018724555	0.0182678353068811	0.0482348074126735	459	515
BMF	-0.205803526348862	2.48222971998413e-06	2.73359821724754e-05	459	515
BMI1	0.107401915604854	0.014749507207008	0.0404185837748392	459	515
BMP10	0.0290282365592357	0.510992322571109	0.639998421605377	459	51
BMP15	0.113732031880868	0.00979154647913215	0.0289817016177837	459	102
BMP1	0.117665071456542	0.00751654345201659	0.0233619453458106	459	515
BMP2K	0.0657450266883707	0.136229739472991	0.240714288594956	459	515
BMP2	-0.0467665811510998	0.289461613381941	0.425828553586872	459	515
BMP3	-0.209404019515569	1.63622259686936e-06	1.89483298182067e-05	459	514
BMP4	0.0591162456166469	0.18041676833999	0.298499326676576	459	515
BMP5	-0.236274164568192	5.76649374052941e-08	1.03187714311282e-06	459	508
BMP6	-0.171699260155946	8.9982624484005e-05	0.000563462624745079	459	515
BMP7	0.253499829073624	5.39791692518878e-09	1.38502648909722e-07	459	512
BMP8A	-0.144412314779919	0.00101434716831809	0.00440086199269416	459	515
BMP8B	-0.115952564127283	0.0084415820232073	0.0257054146069268	459	515
BMPER	-0.1033454773724	0.0189828499770305	0.0497807931436481	459	509
BMPR1A	0.00274416110433894	0.950464306886637	0.967847601306745	459	515
BMPR1B	0.0751298618906674	0.0885245061175801	0.171522666564385	459	515
BMPR2	0.0787162240774105	0.0742962066785154	0.149249505436198	459	515
BMS1P4	-0.0534908445405605	0.225581870580072	0.353530690697388	459	511
BMS1P5	-0.0148247201967968	0.737151857803416	0.82057251548535	459	515
BMS1	0.139733831944075	0.00147799623097684	0.006044211122691	459	515
BMX	-0.0544136212720373	0.21766738199065	0.344044252394192	459	508
BNC1	0.356607131107094	6.87866390644899e-17	2.00538738461772e-14	459	445
BNC2	0.0221771275237152	0.615584551331047	0.728292290521893	459	515
BNIP1	-0.0669928330684564	0.128933443967084	0.230182357807617	459	515
BNIP2	0.1817143452623	3.34923583276068e-05	0.000244062980457457	459	515
BNIP3L	-0.0945098247795421	0.032004101287554	0.0762089559847069	459	515
BNIP3	-0.128208387019327	0.00356283936551164	0.0125819846709976	459	515
BNIPL	0.00220270360890603	0.960229254390022	0.974788249280299	459	514
BOC	-0.0335727515129156	0.447105163477272	0.582919444757923	459	515
BOD1L	0.138814743190566	0.0015893479303702	0.00641257295765836	459	515
BOD1	0.044133414904136	0.317504117306684	0.455386932887916	459	515
BOK	-0.122410399410361	0.00540830264406605	0.0177708790173237	459	515
BOLA1	-0.189449900981948	1.50393103640304e-05	0.000124680935527267	459	515
BOLA2	-0.0489706745443198	0.267306526594343	0.401301100613469	459	515
BOLA3	0.0117944937406204	0.789454870947333	0.858290214590091	459	515
BOLL	0.070900818469216	0.108030474913964	0.200866337914447	459	235
BOP1	-0.00790285450125311	0.858007338401526	0.907687661689939	459	514
BPESC1	-0.0404307281986024	0.359843051849202	0.499547985819478	459	6
BPGM	0.0604658841328845	0.170652922309974	0.285535795340011	459	515
BPHL	-0.177468854395698	5.125843805612e-05	0.00035013759634547	459	515
BPIL1	-0.315988729166847	2.09705006704127e-13	2.18311649687609e-11	459	410
BPIL2	0.0372717871406994	0.398630582219454	0.537254790384257	459	135
BPIL3	-0.238564042221659	4.25220548935619e-08	7.9210702070132e-07	459	61
BPI	-0.0502157934746	0.255318297198574	0.387465046268704	459	385
BPNT1	-0.0442358176897042	0.316381432782371	0.454200393482298	459	515
BPTF	0.0335537340740854	0.447362718885844	0.583217194435836	459	515
BPY2	0.0314809094323357	0.475934703716416	0.60906478378153	459	20
BRAF	-0.0352671238079769	0.42449795463794	0.561353960787506	459	515
BRAP	0.129608441793315	0.00321315331760551	0.0115634377658192	459	515
BRCA1	0.25442031173821	4.73220709420745e-09	1.24130387662754e-07	459	515
BRCA2	0.249223936942283	9.88149460671273e-09	2.30737516587587e-07	459	515
BRCC3	0.0192018967593021	0.663749988734746	0.767013630966648	459	515
BRD1	-0.0444710786721798	0.31381201959844	0.451647080049943	459	515
BRD2	0.11658641079542	0.00808798487890303	0.0247986871850765	459	515
BRD3	-0.00315979970723226	0.942973399364495	0.962916946526588	459	515
BRD4	0.0583533187511614	0.186116016941692	0.305778852537039	459	515
BRD7P3	0.0263687035404592	0.550473411916601	0.675644001067793	459	327
BRD7	-0.0462743721380633	0.294572982106846	0.431255018409994	459	515
BRD8	-0.0163955919218264	0.710491523360193	0.800976005015428	459	515
BRD9	-0.091494082899946	0.0379271539172315	0.087478415935567	459	515
BRDT	-0.123859654100059	0.00488016646106266	0.0163118339838998	459	349
BREA2	-0.105725210863866	0.0163866921313918	0.0441127545215165	459	500
BRE	0.0367650645737279	0.405078117137885	0.543254131000646	459	515
BRF1	-0.215476010387666	7.9680531012922e-07	1.01702072406532e-05	459	515
BRF2	-0.0277456089185959	0.529847358832323	0.657106720130326	459	515
BRI3BP	0.133138000742996	0.00246562129802448	0.00929689464344714	459	515
BRI3	-0.00656009795860216	0.881938584304303	0.923618800328744	459	515
BRIP1	0.25933048435965	2.32450567921221e-09	6.79272215147567e-08	459	515
BRIX1	0.0619614012323929	0.16030081450096	0.272465350038854	459	515
BRMS1L	-0.195821291944651	7.58748169847623e-06	6.94718758034735e-05	459	515
BRMS1	-0.116409176354183	0.00818550049677888	0.0250440986289486	459	515
BRP44L	-0.158959924976723	0.000292716229970303	0.00154456494314847	459	515
BRP44	-0.0622414306356666	0.158416173122023	0.269942239417136	459	515
BRPF1	0.0709164271561758	0.107952702720417	0.200759082803843	459	515
BRPF3	0.0285203575269053	0.518416282743036	0.64674227059467	459	515
BRS3	0.00743626064789546	0.866309609960801	0.913280405268802	459	96
BRSK1	-0.083236797821947	0.0590755973726082	0.124399814610587	459	515
BRSK2	-0.176257400510223	5.77732576592609e-05	0.000386469837380625	459	502
BRWD1	-0.0431526646600165	0.328388211625976	0.466653847819357	459	515
BRWD3	0.0991874529647333	0.0243852011436536	0.0611404165152218	459	515
BSCL2	-0.303644036398059	1.90933326505739e-12	1.46783666546027e-10	459	515
BSDC1	-0.139190707034841	0.00154289894914361	0.00625800815655081	459	515
BSG	-0.104072995171073	0.0181535294178092	0.0480027445433484	459	515
BSND	0.000822847967771518	0.985137849400098	0.990944003649159	459	276
BSN	-0.0748237007740016	0.0898342991781893	0.173560153103915	459	515
BSPRY	-0.0878816094492898	0.0462216980624068	0.102255595005134	459	515
BST1	-0.0365827379224531	0.407413162182247	0.545194840142781	459	515
BST2	-0.123044338366784	0.00517125721534566	0.0171272724474448	459	515
BSX	0.0371109799148132	0.400669987229043	0.539117583623973	459	25
BTAF1	0.0293187576806785	0.506770645793481	0.63650444062587	459	515
BTBD10	0.177073515398828	5.33040264610991e-05	0.000361779586045653	459	515
BTBD11	0.119526365001418	0.0066148722471898	0.0209736780578727	459	515
BTBD12	-0.0866255302740047	0.0494415697865928	0.108027776223701	459	515
BTBD16	0.0551951908759836	0.211121342176545	0.336295531792172	459	451
BTBD17	-0.122928205121943	0.00521396910877693	0.0172544394944095	459	155
BTBD18	-0.0553189536410148	0.21009792432554	0.335123877696823	459	419
BTBD19	-0.0129498779806177	0.769386331973783	0.844318923146163	459	513
BTBD1	0.230244345102291	1.26719070300504e-07	2.07441505091439e-06	459	515
BTBD2	-0.119718717542329	0.00652745498341041	0.0207491682901411	459	515
BTBD3	0.18259577521595	3.06225613110692e-05	0.000226529887300389	459	515
BTBD6	-0.135137522470709	0.00211623200888211	0.00817534700300264	459	515
BTBD7	0.10823893942192	0.0139873619904958	0.0387121838086445	459	515
BTBD8	0.194838126835243	8.4447037032613e-06	7.59301563746229e-05	459	503
BTBD9	-0.272092824083783	3.41621300427006e-10	1.27394152106996e-08	459	515
BTC	0.101605021750341	0.0211020854061825	0.0543191864905055	459	511
BTD	0.00253021089100769	0.954322000077278	0.970342259514937	459	515
BTF3L1	0.097610996566118	0.0267562723118321	0.0658220764269415	459	148
BTF3L4	0.0110616304991979	0.802257899678078	0.867160442286688	459	515
BTF3	0.103109464121909	0.019258893262282	0.050332996669259	459	515
BTG1	0.0153550769167541	0.728113628871594	0.814071472244158	459	515
BTG2	-0.173851317492827	7.30986367401062e-05	0.000473152704391594	459	515
BTG3	-0.0682942056927951	0.121650267963846	0.220069287361875	459	515
BTG4	0.245075667593612	1.75785984728294e-08	3.75385711832174e-07	459	267
BTK	-0.0455175338684643	0.30254941881318	0.439073388748845	459	515
BTLA	0.0173147643898413	0.695051466294567	0.790255330392253	459	515
BTN1A1	0.0481315237982372	0.275600419591786	0.41072928622134	459	445
BTN2A1	0.0269128466007005	0.542275237478636	0.667713758807552	459	515
BTN2A2	-0.096890382272132	0.02790460384893	0.0681022248757524	459	515
BTN2A3	0.037481480836646	0.395980567353602	0.534716279502059	459	515
BTN3A1	0.147783550283076	0.000767985893064672	0.00348162894773796	459	515
BTN3A2	0.132236454182779	0.00263973996898248	0.00983835959351517	459	515
BTN3A3	0.131845345808448	0.00271870377127077	0.0100800317158524	459	515
BTNL2	0.0443882248796655	0.314715345005704	0.452588698177855	459	187
BTNL3	0.104124667050891	0.0180958489069194	0.0479002394287255	459	241
BTNL8	0.199644219624849	4.97873495264928e-06	4.88297125777987e-05	459	479
BTNL9	-0.100536640880806	0.0225023664658109	0.0572527114203956	459	515
BTRC	0.089332581200118	0.0427232224778653	0.0959819906583761	459	515
BUB1B	0.226065660449575	2.15953399967723e-07	3.29753747788759e-06	459	515
BUB1	0.173454318433936	7.59694834589984e-05	0.000487942813424955	459	515
BUB3	0.262202757820996	1.52315395253022e-09	4.84019097029795e-08	459	515
BUD13	0.0765359495139213	0.0827049390733463	0.162467451813076	459	515
BUD31	-0.0325499592063183	0.461075803201742	0.595578593408066	459	515
BVES	0.18264781610535	3.04606249839629e-05	0.000225917243851373	459	515
BYSL	0.141275581680836	0.00130718054343952	0.00546152272204623	459	515
BZRAP1	-0.195083864065315	8.22218278191265e-06	7.42048430011245e-05	459	515
BZW1	0.225215257979536	2.40399756543928e-07	3.6237634493213e-06	459	515
BZW2	0.0975708473765437	0.0268191644297179	0.0659605584620648	459	515
C10orf105	0.0191751687686952	0.664189418637993	0.767430817213162	459	503
C10orf107	-0.0503032208861964	0.2544907600307	0.386532014551187	459	491
C10orf108	0.0641763232685889	0.145848414330405	0.253274115306197	459	500
C10orf10	0.0114301490157526	0.795813077295015	0.862934975050716	459	515
C10orf110	-0.0155944348055367	0.724046768288379	0.810846954095571	459	514
C10orf111	-0.0637867333944649	0.148315731565592	0.256625246064149	459	510
C10orf113	-0.0680457153115409	0.12301559951058	0.221916588719988	459	90
C10orf114	0.071551770579785	0.104824370444511	0.196145807568329	459	515
C10orf116	0.0520144847229114	0.238666661660546	0.368478031499292	459	515
C10orf118	0.0397734775742387	0.367712180376922	0.507269726093858	459	515
C10orf119	0.153255313869037	0.000482832111373413	0.00236830631708755	459	515
C10orf11	-0.0894309560637084	0.0424943345273703	0.0955644417791492	459	515
C10orf120	-0.15178969006425	0.00054757764108611	0.00263139218677318	459	14
C10orf122	0.109873066666611	0.0125987109124311	0.0355632020502292	459	69
C10orf125	0.0513553383982914	0.244677803946344	0.375421812027291	459	515
C10orf128	-0.0114056292643958	0.796241464278838	0.863084294360381	459	515
C10orf129	0.043173216429992	0.328157687443339	0.4664599586969	459	79
C10orf12	0.144617521628197	0.000997479932179235	0.00434560350575383	459	515
C10orf131	0.0141207544538181	0.749204712790977	0.829324018345575	459	323
C10orf137	-0.0258589628295831	0.558208055478425	0.681579878613486	459	515
C10orf140	0.0495842660818493	0.261351366465101	0.394670008880219	459	513
C10orf18	0.0969445825628826	0.0278167835733707	0.0679625803770362	459	515
C10orf25	0.0863918021887144	0.0500609580344413	0.109178224680023	459	515
C10orf26	0.0701291545388889	0.11193081940905	0.206238312900819	459	515
C10orf27	0.0154169136007876	0.727062242875696	0.813281107538162	459	106
C10orf28	0.137954343812942	0.00170051625408335	0.0067871243783183	459	515
C10orf2	0.183639960917282	2.75242727261945e-05	0.000207214750753738	459	515
C10orf32	-0.093754021234364	0.0334089083205942	0.0789614827376183	459	515
C10orf35	-0.202634829756143	3.56045885277031e-06	3.71088559305538e-05	459	515
C10orf40	0.048419912498525	0.272730556467039	0.407668139594913	459	36
C10orf41	-0.109050236669049	0.0132819416290658	0.0371248006267328	459	515
C10orf46	0.1945161884541	8.74492150217126e-06	7.81374568553416e-05	459	515
C10orf47	-0.00868353096122279	0.844151882267967	0.89821175527134	459	515
C10orf4	0.00712574657893367	0.871842918861786	0.917130480617304	459	515
C10orf50	-0.0413495148260161	0.349020834682969	0.488360409075477	459	291
C10orf53	0.06737239226175	0.126775171583439	0.227161105298948	459	96
C10orf54	0.0637600619594017	0.148485800396445	0.256832747486813	459	515
C10orf55	0.171844712825813	8.87345799525574e-05	0.000557179124652031	459	510
C10orf57	-0.0174448262596089	0.692876688228034	0.788800021745672	459	515
C10orf58	0.00705748694922003	0.873060142675424	0.917976124765722	459	515
C10orf62	-0.0360808009309762	0.41388263523606	0.551328631329449	459	135
C10orf67	0.180083587744294	3.94857000186681e-05	0.000280170455084536	459	423
C10orf68	-0.166789189696525	0.000143232189784408	0.00083649206628687	459	505
C10orf71	-0.223828425424493	2.86084739248651e-07	4.17086926922103e-06	459	224
C10orf72	-0.0801209836902818	0.069257259283005	0.1411989084607	459	515
C10orf75	-0.187411394616168	1.86311999767409e-05	0.000149338519202969	459	515
C10orf76	-0.0941956748898559	0.0325817570591884	0.0773357273600591	459	515
C10orf78	0.230774737388509	1.18341821081011e-07	1.95974840080137e-06	459	515
C10orf79	0.143560128870544	0.00108724829147475	0.00466450286542117	459	514
C10orf81	-0.153376928464028	0.000477792804344815	0.00234819832142713	459	512
C10orf82	0.129272622749387	0.00329406171312163	0.011786914701374	459	262
C10orf84	0.0396878414344661	0.368745296345981	0.508149681318339	459	515
C10orf88	-0.0330620275275999	0.454051093892572	0.58920815845775	459	515
C10orf90	0.0619291152184372	0.160519186300525	0.272663120806874	459	290
C10orf91	0.0511494635409909	0.24657682805887	0.377755624989706	459	494
C10orf93	0.12559389710674	0.00430958973226535	0.0146946570400068	459	442
C10orf95	0.058452733532682	0.185365935234326	0.304720315277877	459	515
C10orf96	0.010397407749787	0.813907794645096	0.875586060245758	459	4
C10orf99	0.262857850376707	1.38217101588031e-09	4.46313962284582e-08	459	120
C11orf10	-0.114929896623508	0.00904120633692326	0.0271875481062768	459	515
C11orf16	-0.0394130381818782	0.372072670647176	0.511279957772883	459	486
C11orf17	-0.0624403463283916	0.157087634434613	0.268273038027942	459	515
C11orf1	-0.0261780085388002	0.553360790310275	0.677781947518263	459	515
C11orf20	0.00656283292383391	0.881889723392384	0.923616022591929	459	453
C11orf21	-0.0417487831334074	0.344382857760739	0.483563369225266	459	513
C11orf24	-0.0823410397474184	0.0618671287722697	0.129175824704912	459	515
C11orf2	-0.259155436171604	2.38477615000893e-09	6.95867236297496e-08	459	515
C11orf30	-0.0722194063998731	0.1016148118757	0.191611024506745	459	515
C11orf31	-0.131658498986633	0.00275718209548351	0.0101962175253514	459	515
C11orf34	0.0484041752819727	0.272886635547212	0.407840442000724	459	254
C11orf35	-0.122377396873239	0.00542090681857898	0.0178064911348477	459	515
C11orf36	-0.0378607295767598	0.391214818251187	0.530430855432052	459	78
C11orf41	0.239112070222763	3.95140221231841e-08	7.46913080804045e-07	459	515
C11orf42	0.00013758950008648	0.997514740788352	0.998656231982245	459	316
C11orf45	0.134499222261279	0.00222250946688204	0.00850773972921885	459	515
C11orf46	-0.0217165666690801	0.622940068914432	0.734808267775843	459	515
C11orf48	-0.112419279738871	0.0106769413404748	0.0310958332381481	459	515
C11orf49	-0.147485257901513	0.000787313043457943	0.00355875466138339	459	515
C11orf51	-0.185367567642053	2.30410689343993e-05	0.000178367500333374	459	515
C11orf52	-0.195835914259909	7.57538158042689e-06	6.9457214233749e-05	459	515
C11orf53	0.0911581177512639	0.0386412028806956	0.0887260612497811	459	331
C11orf54	-0.0539556981567699	0.221569665597218	0.348499722690997	459	515
C11orf57	0.0169755551340514	0.70073516465699	0.794296022465863	459	515
C11orf58	0.0649535320888211	0.141020007648264	0.246908541772381	459	515
C11orf59	-0.12327644575775	0.00508683535059504	0.0168913271067449	459	515
C11orf61	-0.223596146964612	2.94511856910667e-07	4.27523179222549e-06	459	515
C11orf63	0.19983958044295	4.87161836334994e-06	4.79910832166775e-05	459	515
C11orf64	0.0292232707804739	0.508156183998415	0.637517368257347	459	4
C11orf65	0.0901062142263477	0.0409509647841207	0.0928984092730683	459	507
C11orf66	0.0101607026217215	0.818069482471608	0.878738865844933	459	513
C11orf67	-0.127145956873874	0.00385085375820742	0.0134040640076237	459	515
C11orf68	-0.0722678032047981	0.101385218167096	0.191322483074388	459	515
C11orf70	0.0279293968588869	0.527124137132394	0.654541669441653	459	515
C11orf71	-0.231827689160899	1.03265865526087e-07	1.72726202521794e-06	459	515
C11orf73	-0.0692913034429751	0.116290216264795	0.2127410619349	459	515
C11orf74	0.126696477342739	0.00397892950213604	0.0137596613994282	459	515
C11orf75	-0.151387072916125	0.000566726284858339	0.00270933388704819	459	515
C11orf80	-0.144563245070483	0.00100191589763599	0.00435827964351428	459	515
C11orf82	0.213596523814525	9.97825755943172e-07	1.23190495427993e-05	459	515
C11orf83	-0.19907512447873	5.30373870030653e-06	5.16733264956675e-05	459	515
C11orf84	-0.101198651110753	0.0216255159465923	0.0553954649161204	459	515
C11orf85	-0.0525158020123738	0.234164962381474	0.36342023977645	459	318
C11orf86	0.140448568430441	0.00139640753853346	0.00576562567242447	459	447
C11orf87	-0.0966619110878881	0.0282774183610604	0.0688355910608787	459	307
C11orf88	0.12216305660043	0.00550341218342488	0.0180301922180457	459	471
C11orf90	0.257632071420726	2.97747332466787e-09	8.40589503014992e-08	459	352
C11orf92	-0.116924087477951	0.00790505847820817	0.0243413817425686	459	515
C11orf93	-0.0815189531654041	0.0645240101358473	0.133413252777006	459	514
C11orf94	0.0124832650255261	0.777473505414577	0.849832885427817	459	65
C11orf95	-0.0424803469512493	0.335987148014304	0.475044996428514	459	515
C11orf9	0.208427070181511	1.83345165302269e-06	2.0905323240512e-05	459	515
C12orf10	0.0530440636528942	0.229486576482336	0.358114649921331	459	515
C12orf11	0.255827821946708	3.86564162736076e-09	1.05699650954428e-07	459	515
C12orf12	-0.0846647454626191	0.0548416246032231	0.11741398099202	459	25
C12orf23	-0.0541779143201508	0.219669808401265	0.34645480473034	459	515
C12orf24	-0.028048456840542	0.525363810887774	0.653126747855755	459	515
C12orf26	0.0530630979000277	0.229319252202439	0.357959514333951	459	515
C12orf27	0.0778552655209807	0.077529477204983	0.154533226004508	459	388
C12orf29	0.188466779658434	1.66805182371867e-05	0.000135532601026377	459	515
C12orf32	0.0843774774495096	0.0556725027721853	0.118861566482636	459	515
C12orf34	-0.0397554623700115	0.367929366704617	0.507499287950583	459	515
C12orf35	0.241431212041555	2.8910323303753e-08	5.74984619099916e-07	459	515
C12orf36	0.361655752305893	2.33240030571373e-17	8.32500309117967e-15	459	359
C12orf39	0.245205734410317	1.72666858067106e-08	3.69910520797997e-07	459	241
C12orf40	-0.0147744460533491	0.738010525840382	0.821076517916186	459	79
C12orf41	0.112606204099691	0.010546683450996	0.0307837483671887	459	515
C12orf42	-0.195824071907661	7.58517983251893e-06	6.94718758034735e-05	459	452
C12orf43	0.210992226500573	1.35827468544738e-06	1.61027250372018e-05	459	515
C12orf44	-0.0608160961896519	0.168185051895224	0.282328278935226	459	515
C12orf45	-0.0275842956119872	0.532243430074399	0.659505404520927	459	515
C12orf47	-0.0162297428047501	0.713290303066997	0.802953738325249	459	515
C12orf48	0.161485980968248	0.000233256277101413	0.00127206712594666	459	515
C12orf49	-0.0269302444080714	0.542014123333988	0.667433359857057	459	515
C12orf4	0.139084655844108	0.00155587334885723	0.00630423606263093	459	515
C12orf50	0.00958883854478263	0.828144747166658	0.886180052806208	459	172
C12orf51	-0.0577489443623146	0.19072418910279	0.311352098316446	459	515
C12orf52	0.0199177039548635	0.652024832349813	0.757845691051234	459	515
C12orf53	-0.0349555377032589	0.428604584796333	0.565430262038252	459	513
C12orf54	0.0645840069966098	0.143300179149563	0.249959331603235	459	264
C12orf56	0.0723622296860197	0.100938446418435	0.190605353520233	459	354
C12orf57	-0.114768169057373	0.0091394283292668	0.0274210287369236	459	515
C12orf59	0.0811106590843313	0.0658780590274943	0.135546050298929	459	514
C12orf5	0.112686838423171	0.0104909300536414	0.0306568289345299	459	515
C12orf60	0.195741013503811	7.65424190273377e-06	6.97960707809501e-05	459	515
C12orf61	0.132342350129131	0.00261872245988844	0.00978360862469199	459	514
C12orf62	-0.148797005790513	0.000705554297134188	0.00323454570897205	459	515
C12orf63	0.170135512970972	0.000104486530851502	0.00063848265932737	459	490
C12orf65	-0.119782791375058	0.00649856661598701	0.0206737783734439	459	515
C12orf66	0.0927540733154092	0.0353480683497568	0.0825586807869758	459	515
C12orf68	-0.122131059688404	0.00551582512622003	0.0180649373460406	459	515
C12orf69	-0.0779598793829382	0.0771306093524427	0.153875175247951	459	514
C12orf70	0.290621680419863	1.75692335143141e-11	9.85931927616064e-10	459	434
C12orf71	0.0230474888724092	0.60178928211069	0.716882065130727	459	358
C12orf72	0.0256775517759217	0.560973385074825	0.684162305258137	459	515
C12orf73	-0.0438480730923915	0.320646158956748	0.458216588634267	459	515
C12orf74	0.0271224494742573	0.539133591486461	0.664992423735352	459	488
C12orf75	0.225488829432083	2.32258327374388e-07	3.51695412693884e-06	459	515
C12orf76	-0.257661029438206	2.96497587830508e-09	8.39432547529206e-08	459	515
C12orf77	0.0222383895421653	0.614609022711463	0.727495968107426	459	123
C13orf15	-0.115270406099079	0.00883747139898254	0.0266712031289239	459	515
C13orf16	-0.0290535344001867	0.51062398288912	0.639736252349739	459	381
C13orf18	-0.00207922136479263	0.962457088512692	0.976130608386512	459	515
C13orf1	0.0973718412333849	0.0271327819789771	0.0665288274961224	459	515
C13orf23	0.0241716278473706	0.584180476982265	0.702605388772215	459	515
C13orf26	0.111501061609888	0.0113377326914649	0.0326680987511894	459	306
C13orf27	0.106045385270154	0.0160622952433702	0.0433868356587556	459	515
C13orf29	0.0916832602273038	0.0375300298245792	0.086752658278442	459	515
C13orf30	0.0847786949500246	0.0545149117542345	0.116889514711826	459	495
C13orf31	0.221310837153663	3.91223756184361e-07	5.49914236189382e-06	459	515
C13orf33	-0.0625500484725789	0.156358556150406	0.267164884624236	459	515
C13orf34	0.247008272646572	1.34585910566113e-08	2.97248970209445e-07	459	515
C13orf35	-0.0906502341987416	0.0397422484029426	0.0907538056755417	459	273
C13orf36	-0.0336210642255076	0.446451237037271	0.582408779917829	459	362
C13orf37	0.168877694717405	0.000117720676641165	0.000705547491665247	459	515
C13orf38	0.0756054194872582	0.0865204929871954	0.168390614783648	459	495
C13orf39	-0.111937749404833	0.0110190873255258	0.031915594473643	459	197
C14orf101	-0.0644508142457214	0.144128930025611	0.251054383734371	459	515
C14orf102	0.0293572422351087	0.506212785816589	0.636049594622538	459	515
C14orf104	-0.0347696639978902	0.431065288374051	0.567784710643857	459	515
C14orf105	0.139545413502337	0.00150022229926223	0.00611968230972517	459	334
C14orf106	0.127304841732993	0.00380648182282792	0.0132897744409929	459	515
C14orf109	-0.135074118358906	0.00212657705419388	0.00820104614301125	459	515
C14orf115	0.113510909636838	0.00993595421162988	0.0293482862098505	459	190
C14orf118	0.13949131660697	0.00150666012894782	0.00613967842149011	459	515
C14orf119	-0.0940176928194645	0.032912962926096	0.0779460074605222	459	515
C14orf126	-0.103172373220982	0.0191849743798439	0.0501726112657753	459	515
C14orf128	-0.0925126008116584	0.035830447046506	0.0834512905576277	459	515
C14orf129	0.0796806069188803	0.0708058851948312	0.143682033834953	459	515
C14orf132	-0.0347240610348377	0.431670252427502	0.568281960450564	459	515
C14orf135	0.0982661968332833	0.0257477323498376	0.0638755956570131	459	515
C14orf138	-0.016500225473871	0.708727782020122	0.799759763304935	459	515
C14orf139	0.020073606062008	0.649482312096538	0.755742051767161	459	515
C14orf142	0.0349164552266339	0.429121303752726	0.565961173337222	459	515
C14orf143	0.0855246906191291	0.0524157774329836	0.113349189584602	459	515
C14orf145	0.0643571758091145	0.144713756059692	0.251787826960404	459	515
C14orf147	-0.22508495529142	2.44373525250484e-07	3.66982571202606e-06	459	515
C14orf148	0.166162322430748	0.000151849430083586	0.000879374442321485	459	506
C14orf149	-0.00279622297556336	0.949525761401577	0.96722084373446	459	515
C14orf153	-0.0637653839145492	0.148451853409906	0.256816310018798	459	515
C14orf156	0.00928076256779564	0.833584338855006	0.889577074586578	459	515
C14orf159	-0.0485069186282225	0.271868743309384	0.406623199735706	459	515
C14orf162	-0.0502940408932279	0.254577564994729	0.386611016460523	459	260
C14orf165	0.0164511707644038	0.709554472909879	0.800176649451582	459	12
C14orf166B	-0.0591272779619924	0.180335312914448	0.298389257825661	459	126
C14orf166	0.00767425350770103	0.862073020305204	0.910494876082453	459	515
C14orf167	-0.230202454958471	1.27404541706331e-07	2.08222565791181e-06	459	515
C14orf169	-0.00392298434605345	0.929232355320041	0.954734199870598	459	515
C14orf174	0.165259042600466	0.000165125482005126	0.000941931545182206	459	514
C14orf176	0.0685931360390639	0.120023482422646	0.217817793051428	459	511
C14orf178	-0.0484478746510345	0.27245338276455	0.407314750538357	459	305
C14orf179	-0.104319051033201	0.0178802920979408	0.0474497183289486	459	515
C14orf180	-0.102215588792544	0.0203363340408317	0.0526668365908453	459	302
C14orf181	-0.158943854556706	0.000293136231181721	0.00154637291867518	459	515
C14orf182	0.171741860541569	8.96153938413002e-05	0.000561690966478491	459	509
C14orf183	-0.0421752273113065	0.339472722121284	0.478585186187066	459	113
C14orf184	-0.107916141105016	0.0142770771547012	0.0393559809913347	459	441
C14orf19	0.00481951796922358	0.913117513286501	0.94419306321923	459	506
C14orf1	-0.0573538490299485	0.193781608004193	0.315005431098553	459	515
C14orf21	-0.034106840780776	0.439906354467002	0.576353448681596	459	515
C14orf23	-0.0193063001410478	0.662034617980191	0.765651099009897	459	65
C14orf28	-0.169242718360222	0.000113726105946625	0.00068530521726293	459	515
C14orf2	0.00265750449723752	0.952026660350732	0.968698273625048	459	515
C14orf33	0.112950699126902	0.0103103105627042	0.0302661899731724	459	515
C14orf34	0.296003054685743	7.1177838139759e-12	4.58936331850808e-10	459	387
C14orf37	-0.0928385074486134	0.0351807070994962	0.082244675263711	459	515
C14orf39	-0.0952811780008753	0.0306227570986657	0.0734182162514251	459	363
C14orf43	0.0777057122019203	0.0781025963214075	0.155350253286127	459	515
C14orf45	0.0435097418005118	0.324397858619069	0.4622230109836	459	515
C14orf48	0.0274312359967869	0.534521951970405	0.66143945910959	459	67
C14orf49	0.151033024807973	0.000584076865765147	0.00277436511238445	459	514
C14orf4	-0.222032886848007	3.57769356262817e-07	5.06451408851358e-06	459	515
C14orf50	0.110422553340347	0.0121599055953883	0.0345342701109153	459	510
C14orf53	-0.154755800457808	0.000423977714694145	0.00211861664032664	459	50
C14orf64	-0.0734369869570602	0.0959627833736717	0.182956541834396	459	508
C14orf68	-0.0244346644218551	0.580094984940598	0.69920632931271	459	292
C14orf70	-0.0507991532555731	0.249831768495106	0.381574920214151	459	30
C14orf72	-0.0605756820512579	0.169876305968401	0.284557395194033	459	514
C14orf73	0.133840130097021	0.00233734670328481	0.00888285168919441	459	505
C14orf79	-0.0741409075590271	0.0928114086541284	0.178129123688649	459	515
C14orf80	0.0339552737481703	0.441942507864375	0.578192812628065	459	515
C14orf86	-0.0385061679058795	0.383184318841799	0.522833701959055	459	261
C14orf93	-0.198131587865968	5.88764764124607e-06	5.62809419093672e-05	459	515
C15orf17	-0.0897511082325698	0.0417565856163538	0.0943085461355571	459	515
C15orf21	0.0456991087006704	0.300622835853342	0.437007217675389	459	515
C15orf23	0.198500682979526	5.65227884110395e-06	5.43685031164512e-05	459	515
C15orf24	0.0679293943999241	0.1236588118993	0.222755257051478	459	515
C15orf26	0.120678223692132	0.00610667898833979	0.0196807964558103	459	473
C15orf27	0.0291283182472369	0.509535930594407	0.63865330035248	459	515
C15orf28	-0.0654606197344994	0.137936395740194	0.242945276881814	459	493
C15orf29	0.161965824255845	0.00022332425787874	0.00122463793319074	459	515
C15orf2	-0.0212609046550502	0.630254458005676	0.740769499389478	459	186
C15orf32	-0.00528391618750774	0.904783697415868	0.938359542731955	459	33
C15orf33	0.120151347298843	0.00633461493214005	0.0202456481073897	459	513
C15orf34	0.0550215116031638	0.212563583418571	0.338012261255382	459	515
C15orf37	-0.0263108046650235	0.55134929636277	0.676143013692384	459	515
C15orf38	-0.102880959001322	0.0195294812194905	0.0509112250968489	459	515
C15orf39	0.0115887068855886	0.793044383774526	0.86111316508503	459	515
C15orf40	0.0703382154474398	0.110863351442499	0.204796276515745	459	515
C15orf41	0.412400480126918	1.44845789120616e-22	2.89517763294288e-19	459	515
C15orf42	0.211599683747486	1.26443818201583e-06	1.5124829672132e-05	459	515
C15orf43	0.0366671176184159	0.40633152403363	0.54428055906609	459	41
C15orf44	0.189124469882689	1.55647882101086e-05	0.000128015074992692	459	515
C15orf48	0.188171569697793	1.72056665050336e-05	0.000139064642985286	459	515
C15orf50	-0.276451005144207	1.73375995769786e-10	7.31105359376896e-09	459	291
C15orf51	0.0177140861582971	0.688382394590198	0.785532501887924	459	467
C15orf52	0.0357502810015884	0.418175615794633	0.555270989736473	459	515
C15orf53	0.0408080791850538	0.355373123227194	0.495203429103817	459	370
C15orf54	-0.108565862201571	0.0136992314492845	0.0380675988055468	459	461
C15orf55	0.133687951945199	0.00236461994474983	0.00896510308339523	459	266
C15orf56	-0.151315500596093	0.000570194704209913	0.00272033097000495	459	514
C15orf57	0.0647820711031779	0.142074533413743	0.248319847313212	459	515
C15orf58	0.0463165468994671	0.294132668081199	0.430782370344274	459	515
C15orf59	-0.0499596984919463	0.257753070066872	0.390478123730229	459	512
C15orf5	0.0234266954758511	0.595822634332871	0.71232147945723	459	247
C15orf60	-0.0233383565997066	0.597210203213739	0.713603751625147	459	191
C15orf61	-0.182353467731476	3.13873529011183e-05	0.00023124600434484	459	515
C15orf62	0.0311825512361522	0.480127869602552	0.61315859875322	459	515
C15orf63	0.0502780405978374	0.254728911044486	0.38677616787885	459	515
C16orf11	0.00571069603673007	0.897134145862703	0.934004414287717	459	103
C16orf13	-0.273293607155071	2.83732370846619e-10	1.0864449479851e-08	459	515
C16orf3	-0.0974473485007531	0.0270134190426565	0.0663240658180345	459	485
C16orf42	-0.13438328989094	0.00224232770167195	0.00857956472071572	459	515
C16orf45	0.000731413424699844	0.986789165851595	0.9917551997023	459	515
C16orf46	0.0433104998383614	0.326620498490315	0.464727400613926	459	515
C16orf48	-0.173739994762266	7.38931580467084e-05	0.00047736795185443	459	515
C16orf52	0.00877758519402038	0.842485758696653	0.896725349849763	459	515
C16orf53	-0.29069496623474	1.7356582422058e-11	9.77248928034073e-10	459	515
C16orf54	-0.00627650297975204	0.887007484866781	0.927032972942077	459	515
C16orf55	-0.0535188889670158	0.225338359545596	0.353204448760772	459	515
C16orf57	-0.0538240052332979	0.222701110881406	0.349948883985657	459	515
C16orf58	-0.341125715801842	1.68403643677161e-15	3.00540359805276e-13	459	515
C16orf59	-0.0245954088442451	0.577604889844086	0.69696145718102	459	515
C16orf5	-0.191095139379594	1.2630920554131e-05	0.000107113635993199	459	515
C16orf61	-0.0580879039795403	0.18812951753695	0.30807248865546	459	515
C16orf62	-0.199813644275975	4.88571143797752e-06	4.80825210351033e-05	459	515
C16orf63	0.0155674891090226	0.724504209550934	0.811146033748057	459	515
C16orf68	-0.0596610449701923	0.176426803884008	0.293062324942538	459	515
C16orf70	-0.0697965294242064	0.113645851153873	0.20884005450617	459	515
C16orf71	-0.00203135053740039	0.963320840947592	0.976415363011685	459	515
C16orf72	0.0799065196730592	0.0700079415988797	0.14251132871763	459	515
C16orf73	0.0203568531911932	0.644873410558044	0.752201781642984	459	327
C16orf74	0.265355361906622	9.52100439406208e-10	3.20380194997496e-08	459	515
C16orf75	0.0848263414691482	0.0543787817440897	0.116672723218212	459	515
C16orf78	-0.0327464311835689	0.458373405239585	0.593007613199277	459	19
C16orf79	-0.170994989154714	9.62629146435299e-05	0.00059514479984376	459	512
C16orf7	-0.127163562229187	0.00384591411442926	0.0133900246157833	459	515
C16orf80	-0.0474687519082744	0.28227354587099	0.417504078334117	459	515
C16orf81	-0.0673173959752412	0.12708614619176	0.227616298394345	459	341
C16orf82	-0.0128071918754219	0.771856709101287	0.845987475704073	459	46
C16orf86	-0.207281108511972	2.0938624055314e-06	2.34728669443419e-05	459	515
C16orf87	-0.0553460206978942	0.209874579615916	0.334874518828365	459	515
C16orf88	0.0248091700770854	0.574301304096953	0.694442496448269	459	515
C16orf89	-0.29954747086063	3.88469982824107e-12	2.72446947953974e-10	459	515
C16orf90	-0.00163466458236823	0.970479961025892	0.980982778445713	459	111
C16orf91	-0.0920004583711983	0.036872080047852	0.0854827841540221	459	515
C16orf92	-0.0336788841697865	0.445669341529351	0.581616531632846	459	63
C16orf93	-0.195497603896177	7.86010340237028e-06	7.13477505933593e-05	459	515
C17orf100	-0.174537401503175	6.83770477682833e-05	0.000445621268598776	459	515
C17orf101	-0.0995149416729239	0.0239160902027936	0.0601710700124217	459	515
C17orf102	-0.104992319334997	0.0171509327253046	0.0458244677601108	459	208
C17orf103	-0.0231496468940875	0.600179227953499	0.715575918742558	459	515
C17orf104	0.0247893151442992	0.574607777278967	0.694644989249546	459	515
C17orf105	0.0820879168725111	0.0626753969345892	0.130468218488708	459	42
C17orf106	-0.0382671382708306	0.386146498341116	0.525626274097128	459	515
C17orf107	-0.196576504383089	6.9860347934339e-06	6.50381292273669e-05	459	515
C17orf108	-0.132999590472188	0.00249165348051899	0.00937912801668805	459	515
C17orf28	-0.195688279196217	7.69840052650942e-06	7.01347446325754e-05	459	515
C17orf37	-0.0268427680771962	0.543327640506866	0.668680061477202	459	515
C17orf39	-0.0818852786137776	0.0633287157640039	0.131513181370484	459	515
C17orf42	0.0976600820698965	0.0266795543802735	0.0656737602158752	459	515
C17orf44	-0.0889247969647512	0.0436831245816848	0.0976774017383059	459	515
C17orf46	0.0331075698209904	0.453429258032837	0.588692219486249	459	504
C17orf47	-0.0930022576421368	0.0348580510297585	0.0816622977007517	459	502
C17orf48	0.0543902537675028	0.217865312119826	0.344257720627936	459	515
C17orf49	-0.103445950113919	0.018866386926826	0.049538000948448	459	515
C17orf50	-0.0652709312438878	0.139083772562247	0.244482142817184	459	445
C17orf51	0.0813371732801058	0.0651240018520899	0.134417446201938	459	515
C17orf53	0.0720350555088872	0.10249315268665	0.192939643614688	459	515
C17orf54	-0.153243550187634	0.000483322172186325	0.002370128453793	459	365
C17orf55	-0.177056766907525	5.33923679930661e-05	0.00036213323768083	459	514
C17orf56	-0.112722668246231	0.0104662400623265	0.0305980995123274	459	515
C17orf57	0.0284481134432314	0.519476813862902	0.647701488085065	459	515
C17orf58	-0.00713955680359702	0.871596687977284	0.916965504261541	459	515
C17orf59	-0.22407218518129	2.77490911051159e-07	4.06634041795496e-06	459	515
C17orf60	0.0467446396261089	0.289688190087048	0.426038374178495	459	515
C17orf61	-0.114853282979394	0.00908761834016541	0.0273106773993725	459	515
C17orf62	-0.294041758831941	9.91559532107329e-12	6.15505960489481e-10	459	515
C17orf63	0.086129854415395	0.0507628239010572	0.110395748464186	459	515
C17orf64	-0.0282484925471866	0.522413008629555	0.650318899924487	459	408
C17orf65	-0.107824109503328	0.014360637680388	0.0395481435596026	459	515
C17orf66	0.0468096058319109	0.28901766937377	0.425339885582834	459	326
C17orf67	-0.0365335758516868	0.408044144465289	0.545733446609046	459	515
[truncated: 17,989 more rows]
