# Supplementary material for: FAM83B promotes the invasion of primary lung adenocarcinoma via PI3K/AKT/NF-κB pathway
Source: BMC Pulm Med. 2023 Jan 23;23:32. doi: 10.1186/s12890-022-02303-5 (PMC9872310; doi:10.1186/s12890-022-02303-5)
Supplement: Supplementary file 5 — Additional file 5. Supplementary Table 2. The GO and KEGG enrichment analysis of the top 200 co-expression genes of FAM83B. [file 12890_2022_2303_MOESM5_ESM.xlsx]

## Sheet: Sheet 1
ONTOLOGY	ID	Description	GeneRatio	BgRatio	pvalue	p.adjust	qvalue	geneID	Count
BP	GO:0031581	hemidesmosome assembly	9/420	12/18670	2.8096e-13	1.21796e-09	1.06617e-09	DST/COL17A1/ITGA6/ITGB4/KRT5/KRT14/LAMA3/LAMB3/LAMC2	9
BP	GO:0070268	cornification	20/420	112/18670	6.86891e-13	1.48884e-09	1.30329e-09	DSC2/DSC3/DSG2/DSG3/KRT5/KRT6A/KRT6B/KRT14/KRT16/KRT17/PI3/PKP2/SPRR1A/SPRR1B/SPRR2A/SPRR3/KRT23/PERP/RPTN/KRT6C	20
BP	GO:0008544	epidermis development	39/420	464/18670	1.52139e-12	2.1984e-09	1.92442e-09	JAG1/ANXA1/BNC1/COL17A1/DSC2/DSC3/DSG2/DSG3/EREG/GJB5/KRT5/KRT6A/KRT6B/KRT14/KRT16/KRT17/LAMA3/LAMB3/LAMC2/MSX2/NAB1/PI3/SERPINB13/PKP2/SOX9/SPRR1A/SPRR1B/SPRR2A/SPRR3/KLF4/USH1C/DKK1/KRT23/FERMT1/PERP/RPTN/CD109/KRT6C/LCE3E	39
BP	GO:0043588	skin development	36/420	419/18670	6.09546e-12	6.60595e-09	5.78267e-09	JAG1/ANXA1/DSC2/DSC3/DSG2/DSG3/EREG/GJB3/ITGA6/ITGA2/ITGB4/KRT5/KRT6A/KRT6B/KRT14/KRT16/KRT17/MET/MSX2/PI3/SERPINB13/PKP2/SOX9/SPRR1A/SPRR1B/SPRR2A/SPRR3/DKK1/KRT23/FERMT1/ALOXE3/PERP/RPTN/CD109/KRT6C/LCE3E	36
BP	GO:0030216	keratinocyte differentiation	27/420	305/18670	1.5189e-09	1.31689e-06	1.15277e-06	JAG1/ANXA1/DSC2/DSC3/DSG2/DSG3/EREG/KRT5/KRT6A/KRT6B/KRT14/KRT16/KRT17/MSX2/PI3/SERPINB13/PKP2/SPRR1A/SPRR1B/SPRR2A/SPRR3/KRT23/PERP/RPTN/CD109/KRT6C/LCE3E	27
BP	GO:0009913	epidermal cell differentiation	29/420	358/18670	2.89635e-09	2.09261e-06	1.83181e-06	JAG1/ANXA1/DSC2/DSC3/DSG2/DSG3/EREG/KRT5/KRT6A/KRT6B/KRT14/KRT16/KRT17/MSX2/PI3/SERPINB13/PKP2/SPRR1A/SPRR1B/SPRR2A/SPRR3/KLF4/USH1C/KRT23/PERP/RPTN/CD109/KRT6C/LCE3E	29
BP	GO:0052548	regulation of endopeptidase activity	30/420	425/18670	3.61594e-08	2.08639e-05	1.82636e-05	SERPINA3/AHSG/BIRC3/ASPH/SMAD3/MYC/NKX3-1/SERPINB2/PAK2/SERPINA5/PI3/SERPINA4/SERPINB5/SERPINB13/PML/PPARG/RAG1/SERPINB3/SERPINB4/SIAH2/SERPINB7/BCL10/KLF4/FETUB/PERP/UBE2Z/ACVR1C/CD109/A2ML1/ANXA8	30
BP	GO:0031424	keratinization	21/420	224/18670	3.85031e-08	2.08639e-05	1.82636e-05	DSC2/DSC3/DSG2/DSG3/KRT5/KRT6A/KRT6B/KRT14/KRT16/KRT17/PI3/PKP2/SPRR1A/SPRR1B/SPRR2A/SPRR3/KRT23/PERP/RPTN/KRT6C/LCE3E	21
BP	GO:0034330	cell junction organization	24/420	290/18670	4.59526e-08	2.21338e-05	1.93753e-05	ACTN4/DST/CAPZA1/COL17A1/DSG2/ECT2/F2RL1/GJB2/ITGA6/ITGA2/ITGB4/KRT5/KRT14/LAMA3/LAMB3/LAMC2/SMAD3/PKP2/UGT8/VCL/SLK/PDCD6IP/PERP/POF1B	24
BP	GO:0034329	cell junction assembly	21/420	241/18670	1.35176e-07	5.52087e-05	4.83281e-05	ACTN4/DST/CAPZA1/COL17A1/ECT2/GJB2/ITGA6/ITGA2/ITGB4/KRT5/KRT14/LAMA3/LAMB3/LAMC2/SMAD3/PKP2/UGT8/VCL/SLK/PDCD6IP/POF1B	21
BP	GO:0052547	regulation of peptidase activity	30/420	452/18670	1.40091e-07	5.52087e-05	4.83281e-05	SERPINA3/AHSG/BIRC3/ASPH/SMAD3/MYC/NKX3-1/SERPINB2/PAK2/SERPINA5/PI3/SERPINA4/SERPINB5/SERPINB13/PML/PPARG/RAG1/SERPINB3/SERPINB4/SIAH2/SERPINB7/BCL10/KLF4/FETUB/PERP/UBE2Z/ACVR1C/CD109/A2ML1/ANXA8	30
BP	GO:0010951	negative regulation of endopeptidase activity	21/420	250/18670	2.50675e-07	9.05565e-05	7.92706e-05	SERPINA3/AHSG/BIRC3/SERPINB2/PAK2/SERPINA5/PI3/SERPINA4/SERPINB5/SERPINB13/RAG1/SERPINB3/SERPINB4/SIAH2/SERPINB7/KLF4/FETUB/UBE2Z/CD109/A2ML1/ANXA8	21
BP	GO:0010466	negative regulation of peptidase activity	21/420	262/18670	5.45641e-07	0.00018195	0.000159274	SERPINA3/AHSG/BIRC3/SERPINB2/PAK2/SERPINA5/PI3/SERPINA4/SERPINB5/SERPINB13/RAG1/SERPINB3/SERPINB4/SIAH2/SERPINB7/KLF4/FETUB/UBE2Z/CD109/A2ML1/ANXA8	21
BP	GO:0007044	cell-substrate junction assembly	12/420	97/18670	1.8231e-06	0.000526875	0.000461212	DST/COL17A1/ITGA6/ITGA2/ITGB4/KRT5/KRT14/LAMA3/LAMB3/LAMC2/SMAD3/SLK	12
BP	GO:0060996	dendritic spine development	12/420	97/18670	1.8231e-06	0.000526875	0.000461212	ADAM10/ACSL4/OPA1/PAK2/MAPK6/UBE3A/WNT7A/ACTR2/PDLIM5/NGEF/UBA6/DHX36	12
BP	GO:0052697	xenobiotic glucuronidation	5/420	11/18670	2.32461e-06	0.000629823	0.000551329	UGT1A10/UGT1A7/UGT1A6/UGT1A9/UGT1A1	5
BP	GO:0052695	cellular glucuronidation	6/420	19/18670	2.64693e-06	0.000656255	0.000574468	UGT1A10/UGT1A7/UGT1A6/UGT1A9/UGT1A1/UGT2A3	6
BP	GO:0045861	negative regulation of proteolysis	24/420	363/18670	2.72494e-06	0.000656255	0.000574468	SERPINA3/AHSG/BIRC3/SERPINB2/PAK2/SERPINA5/PI3/SERPINA4/SERPINB5/SERPINB13/PML/RAG1/SERPINB3/SERPINB4/SIAH2/SERPINB7/KLF4/FETUB/CAMK2N1/UBE2Z/TM4SF20/CD109/A2ML1/ANXA8	24
BP	GO:0009615	response to virus	22/420	326/18670	5.12129e-06	0.00116846	0.00102284	BIRC3/APOBEC1/CDK6/F2RL1/GBP1/HMGA1/OAS2/PLSCR1/PML/STAT1/FOSL1/HMGA2/OASL/RIOK3/G3BP1/TRAF3IP2/APOBEC3C/DUOX2/DDX60/TRIM15/DHX36/IFNE	22
BP	GO:0006063	uronic acid metabolic process	6/420	24/18670	1.19355e-05	0.00246384	0.00215677	UGT1A10/UGT1A7/UGT1A6/UGT1A9/UGT1A1/UGT2A3	6
BP	GO:0019585	glucuronate metabolic process	6/420	24/18670	1.19355e-05	0.00246384	0.00215677	UGT1A10/UGT1A7/UGT1A6/UGT1A9/UGT1A1/UGT2A3	6
BP	GO:0009812	flavonoid metabolic process	5/420	15/18670	1.40248e-05	0.00276352	0.00241911	UGT1A10/UGT1A7/UGT1A6/UGT1A9/UGT1A1	5
BP	GO:0001704	formation of primary germ layer	12/420	121/18670	1.84275e-05	0.00337498	0.00295436	BMP7/ITGA2/ITGB4/LAMA3/LAMB3/LHX1/SMAD3/TXNRD1/HMGA2/KLF4/DKK1/TRIM15	12
BP	GO:0031589	cell-substrate adhesion	22/420	354/18670	1.8685e-05	0.00337498	0.00295436	ACTN4/JAG1/CDK6/COL17A1/FAT2/GBP1/ITGA6/ITGA2/ITGB4/LAMB3/LAMC2/SMAD3/PIK3CB/PXN/VCL/SLK/ARPC2/OLFM4/LYPD3/AP1AR/FERMT1/LYPD5	22
BP	GO:0051701	interaction with host	16/420	209/18670	2.16907e-05	0.00375123	0.00328372	ITGA2/KPNA1/KPNA4/KRT6A/SMAD3/MET/NEDD4/PML/PPID/SERPINB3/TFRC/NUP153/TRIM10/TRIM31/CHMP2B/TRIM15	16
BP	GO:0016358	dendrite development	17/420	233/18670	2.24988e-05	0.00375123	0.00328372	ADAM10/BMP7/CHRNA7/ACSL4/NEDD4/OPA1/PAK2/MAPK6/UBE3A/WNT7A/ACTR2/PDLIM5/CYFIP1/NGEF/DCDC2/UBA6/DHX36	17
BP	GO:0051607	defense response to virus	17/420	238/18670	2.95162e-05	0.00473899	0.00414837	BIRC3/APOBEC1/F2RL1/GBP1/OAS2/PLSCR1/PML/STAT1/OASL/RIOK3/G3BP1/TRAF3IP2/APOBEC3C/DDX60/TRIM15/DHX36/IFNE	17
BP	GO:0043901	negative regulation of multi-organism process	14/420	171/18670	3.36921e-05	0.00521627	0.00456617	ANXA2/ANXA2P2/KRT6A/PLSCR1/PML/STAT1/HMGA2/OASL/RIOK3/TRIM10/TRIM31/APOBEC3C/TRIM15/ACVR1C	14
BP	GO:0022604	regulation of cell morphogenesis	26/420	484/18670	4.16421e-05	0.00620091	0.0054281	ACTN4/ADAM10/ANXA1/RND3/GBP1/NEDD4/OPA1/UBE3A/WNT7A/RAB11A/ACTR2/ARPC2/OLFM4/PDLIM5/CYFIP1/NGEF/RHOF/TBCCD1/AP1AR/PRPF40A/SEMA4G/PDZD8/FGD4/WDR36/DHX36/RHOV	26
BP	GO:0060997	dendritic spine morphogenesis	8/420	58/18670	4.3942e-05	0.00620091	0.0054281	ADAM10/OPA1/UBE3A/WNT7A/ACTR2/PDLIM5/NGEF/DHX36	8
BP	GO:0043903	regulation of symbiosis, encompassing mutualism through parasitism	16/420	222/18670	4.52508e-05	0.00620091	0.0054281	ANXA2/ANXA2P2/F2RL1/KRT6A/PLSCR1/PML/PPID/SP1/STAT1/HMGA2/OASL/TRIM10/TRIM31/CHMP2B/APOBEC3C/TRIM15	16
BP	GO:0001707	mesoderm formation	9/420	75/18670	4.57737e-05	0.00620091	0.0054281	BMP7/ITGA2/ITGB4/SMAD3/TXNRD1/HMGA2/KLF4/DKK1/TRIM15	9
BP	GO:0061001	regulation of dendritic spine morphogenesis	7/420	44/18670	5.17878e-05	0.00680304	0.00595519	ADAM10/OPA1/UBE3A/ACTR2/PDLIM5/NGEF/DHX36	7
BP	GO:0048332	mesoderm morphogenesis	9/420	77/18670	5.6514e-05	0.00718641	0.00629078	BMP7/ITGA2/ITGB4/SMAD3/TXNRD1/HMGA2/KLF4/DKK1/TRIM15	9
BP	GO:0019058	viral life cycle	20/420	328/18670	5.81188e-05	0.00718641	0.00629078	ANXA2/ANXA2P2/ITGA2/KPNA1/PLSCR1/PML/PPID/SERPINB3/TFRC/HMGA2/OASL/NUP153/PDCD6IP/TRIM10/NUP50/TRIM31/CHMP2B/APOBEC3C/NUP54/TRIM15	20
BP	GO:0051346	negative regulation of hydrolase activity	25/420	466/18670	5.96795e-05	0.00718641	0.00629078	SERPINA3/AHSG/ANXA1/BIRC3/BICD1/SERPINB2/PAK2/SERPINA5/PI3/SERPINA4/SERPINB5/SERPINB13/RAG1/SERPINB3/SERPINB4/SIAH2/SERPINB7/KLF4/LRCH1/FETUB/UBE2Z/CD109/A2ML1/SH3RF2/ANXA8	25
BP	GO:0051054	positive regulation of DNA metabolic process	16/420	228/18670	6.22635e-05	0.00729493	0.00638578	BRCA1/EREG/MYC/NBN/NPAS2/PML/PKIB/RAD51/TFRC/XRCC5/KLF4/ACTR2/OTUD4/E2F7/RNF168/DHX36	16
BP	GO:0097061	dendritic spine organization	9/420	80/18670	7.65604e-05	0.00873393	0.00764543	ADAM10/CHRNA7/OPA1/UBE3A/WNT7A/ACTR2/PDLIM5/NGEF/DHX36	9
BP	GO:0060707	trophoblast giant cell differentiation	4/420	12/18670	0.000108292	0.0120371	0.0105369	GJB5/NR2F2/SENP2/E2F7	4
BP	GO:0048333	mesodermal cell differentiation	6/420	35/18670	0.000116752	0.0124071	0.0108608	ITGA2/ITGB4/HMGA2/KLF4/DKK1/TRIM15	6
BP	GO:0051052	regulation of DNA metabolic process	23/420	429/18670	0.00011835	0.0124071	0.0108608	APOBEC1/BRCA1/EREG/KPNA1/MYC/NBN/NPAS2/PIK3CA/PML/PPARG/PKIB/RAD51/TFRC/XRCC5/HMGA2/KLF4/ACTR2/OTUD4/TEX15/SENP2/E2F7/RNF168/DHX36	23
BP	GO:0045104	intermediate filament cytoskeleton organization	7/420	50/18670	0.000120207	0.0124071	0.0108608	DST/AGFG1/KRT14/KRT16/KRT17/PKP2/KRT6C	7
BP	GO:0010212	response to ionizing radiation	12/420	147/18670	0.000124971	0.0125988	0.0110286	ANXA1/APOBEC1/BRCA1/ECT2/KRT14/MYC/PML/RAD51/XRCC5/HMGA2/TOPBP1/RNF168	12
BP	GO:0045103	intermediate filament-based process	7/420	51/18670	0.000136667	0.0134648	0.0117867	DST/AGFG1/KRT14/KRT16/KRT17/PKP2/KRT6C	7
BP	GO:1903900	regulation of viral life cycle	12/420	149/18670	0.000142078	0.0136868	0.011981	ANXA2/ANXA2P2/PLSCR1/PML/PPID/HMGA2/OASL/TRIM10/TRIM31/CHMP2B/APOBEC3C/TRIM15	12
BP	GO:0106027	neuron projection organization	9/420	88/18670	0.000161064	0.0151785	0.0132869	ADAM10/CHRNA7/OPA1/UBE3A/WNT7A/ACTR2/PDLIM5/NGEF/DHX36	9
BP	GO:0010769	regulation of cell morphogenesis involved in differentiation	18/420	301/18670	0.000172095	0.015873	0.0138948	ACTN4/ADAM10/GBP1/NEDD4/OPA1/UBE3A/WNT7A/RAB11A/ACTR2/ARPC2/OLFM4/PDLIM5/CYFIP1/NGEF/AP1AR/SEMA4G/WDR36/DHX36	18
BP	GO:0044090	positive regulation of vacuole organization	4/420	14/18670	0.000211299	0.0189923	0.0166254	ANXA2/ANXA2P2/RALB/RAB3GAP1	4
BP	GO:0045216	cell-cell junction organization	12/420	156/18670	0.000218659	0.0189923	0.0166254	ACTN4/DSG2/ECT2/F2RL1/GJB2/SMAD3/PKP2/UGT8/VCL/PDCD6IP/PERP/POF1B	12
BP	GO:0051817	modification of morphology or physiology of other organism involved in symbiotic interaction	10/420	112/18670	0.000219058	0.0189923	0.0166254	ANXA2/ANXA2P2/CALM3/F2RL1/KPNA1/KPNA4/KRT6A/SMAD3/SP1/HMGA2	10
BP	GO:0060998	regulation of dendritic spine development	8/420	74/18670	0.000252678	0.0210721	0.0184459	ADAM10/OPA1/MAPK6/UBE3A/ACTR2/PDLIM5/NGEF/DHX36	8
BP	GO:0045088	regulation of innate immune response	23/420	452/18670	0.000252767	0.0210721	0.0184459	BIRC3/EREG/F2RL1/IRAK2/PAK2/PLSCR1/PPARG/PSMD2/SERPINB4/STAT1/MAP3K7/XRCC5/RIOK3/BCL10/NMI/TLR6/PIK3R4/OTUD4/DDX60/WDFY1/TRIM15/MUC17/RAET1L	23
BP	GO:0050792	regulation of viral process	14/420	208/18670	0.000272784	0.0223116	0.019531	ANXA2/ANXA2P2/PLSCR1/PML/PPID/SP1/STAT1/HMGA2/OASL/TRIM10/TRIM31/CHMP2B/APOBEC3C/TRIM15	14
BP	GO:0070365	hepatocyte differentiation	4/420	15/18670	0.000283035	0.0227214	0.0198897	ANXA1/HNF4A/ITGA2/E2F7	4
BP	GO:0032535	regulation of cellular component size	20/420	370/18670	0.000292541	0.0228672	0.0200173	ADD3/CAPZA1/AP2M1/CLCN3/F2RL1/NCK1/WNT7A/RAB11A/SLC12A6/USH1C/ACTR2/ARPC2/CYFIP1/TMOD3/LIMA1/CDHR2/AP1AR/LRRC8A/SEMA4G/WDR36	20
BP	GO:0007369	gastrulation	13/420	185/18670	0.000295401	0.0228672	0.0200173	BMP7/HNF4A/ITGA2/ITGB4/LAMA3/LAMB3/LHX1/SMAD3/TXNRD1/HMGA2/KLF4/DKK1/TRIM15	13
BP	GO:0098656	anion transmembrane transport	17/420	288/18670	0.000301466	0.0229273	0.0200699	CLCN1/CLCN3/GABRP/NTSR1/SLC7A1/SLC9A2/SLC16A1/VDAC1/APOL1/CLCA2/SLC12A6/CLCA4/SLC6A15/LRRC8A/BEST3/SLC13A5/SLC9A4	17
BP	GO:0001667	ameboidal-type cell migration	23/420	461/18670	0.000334312	0.0249869	0.0218729	ANXA1/BMP7/EFNB1/FAT2/ITGA2/KRT16/MET/PIK3CA/PML/PPARG/PTPRR/PXN/SOX9/SP1/NR2F2/WNT7A/RAB11A/KLF4/FGFBP1/FERMT1/SEMA4G/C5orf30/ACVR1C	23
BP	GO:0043900	regulation of multi-organism process	21/420	405/18670	0.000362848	0.0263183	0.0230383	ANXA2/ANXA2P2/BIRC3/F2RL1/KRT6A/PLSCR1/PML/PPID/SP1/STAT1/HMGA2/OASL/RIOK3/TRIM10/TRAF3IP2/TRIM31/CHMP2B/APOBEC3C/DDX60/TRIM15/ACVR1C	21
BP	GO:0099175	regulation of postsynapse organization	9/420	98/18670	0.000364267	0.0263183	0.0230383	ADAM10/OPA1/UBE3A/WNT7A/ACTR2/PDLIM5/NGEF/CHMP2B/DHX36	9
BP	GO:0018149	peptide cross-linking	7/420	60/18670	0.000383293	0.0268748	0.0235254	ANXA1/PI3/SPRR1A/SPRR1B/SPRR2A/SPRR3/LCE3E	7
BP	GO:0048525	negative regulation of viral process	9/420	99/18670	0.000392885	0.0268748	0.0235254	PLSCR1/PML/STAT1/HMGA2/OASL/TRIM10/TRIM31/APOBEC3C/TRIM15	9
BP	GO:0006606	protein import into nucleus	11/420	143/18670	0.000396767	0.0268748	0.0235254	ECT2/GCKR/KPNA1/KPNA4/TNPO1/SMAD3/PML/NUP153/NUP50/NUP54/FERMT1	11
BP	GO:0048813	dendrite morphogenesis	11/420	143/18670	0.000396767	0.0268748	0.0235254	ADAM10/CHRNA7/NEDD4/OPA1/UBE3A/WNT7A/ACTR2/PDLIM5/NGEF/DCDC2/DHX36	11
BP	GO:0034109	homotypic cell-cell adhesion	8/420	81/18670	0.000470452	0.0313755	0.0274653	DSC2/DSG2/PIK3CB/PKP2/RAP2B/VCL/METAP1/UBASH3B	8
BP	GO:0001655	urogenital system development	18/420	330/18670	0.00052189	0.0341802	0.0299204	JAG1/ANXA1/BMP7/ITGA6/ITGB4/LHX1/SMAD3/MYC/MYO1E/NKX3-1/SERPINB5/PKHD1/SOX9/STAT1/TFAP2A/UBE3A/SERPINB7/GREB1L	18
BP	GO:0006805	xenobiotic metabolic process	10/420	125/18670	0.000530448	0.0341802	0.0299204	CYP2C19/CYP2C9/CYP2C18/HNF4A/UGT1A10/UGT1A7/UGT1A6/UGT1A9/UGT1A1/CYP2W1	10
BP	GO:0032970	regulation of actin filament-based process	20/420	388/18670	0.00053616	0.0341802	0.0299204	ADD3/RND3/CAPZA1/DSC2/DSG2/ECT2/F2RL1/SMAD3/MET/NCK1/PKP2/PXN/ACTR2/ARPC2/CYFIP1/TMOD3/LIMA1/RHOF/AP1AR/RHOV	20
BP	GO:0050773	regulation of dendrite development	11/420	149/18670	0.000562308	0.0353276	0.0309248	ADAM10/BMP7/NEDD4/OPA1/MAPK6/UBE3A/ACTR2/PDLIM5/CYFIP1/NGEF/DHX36	11
BP	GO:0061614	pri-miRNA transcription by RNA polymerase II	6/420	47/18670	0.00061533	0.0381065	0.0333574	KLF5/SMAD3/PPARG/SOX9/FOSL1/KLF4	6
BP	GO:0030522	intracellular receptor signaling pathway	16/420	280/18670	0.00064006	0.0386686	0.0338494	ACTN4/BIRC3/BRCA1/GHRHR/IRAK2/NEDD4/NKX3-1/PML/PPARG/MAP3K7/NR2F2/UBE3A/RIOK3/DDX60/ALOXE3/TRIM15	16
BP	GO:0007596	blood coagulation	18/420	336/18670	0.000644125	0.0386686	0.0338494	ANXA2/ANXA2P2/CAPZA1/DGKA/F2RL1/HNF4A/ITGA2/SERPINB2/SERPINA5/PIK3CA/PIK3CB/PLSCR1/RAP2B/VCL/METAP1/CYP4F11/UBASH3B/ANXA8	18
BP	GO:1903901	negative regulation of viral life cycle	8/420	85/18670	0.000651166	0.0386686	0.0338494	PLSCR1/PML/HMGA2/OASL/TRIM10/TRIM31/APOBEC3C/TRIM15	8
BP	GO:0042573	retinoic acid metabolic process	5/420	32/18670	0.000686371	0.0398865	0.0349155	ADH6/CYP2C18/UGT1A7/UGT1A9/UGT1A1	5
BP	GO:0030850	prostate gland development	6/420	48/18670	0.000690078	0.0398865	0.0349155	ANXA1/BMP7/NKX3-1/SERPINB5/SOX9/UBE3A	6
BP	GO:0014068	positive regulation of phosphatidylinositol 3-kinase signaling	8/420	87/18670	0.000760491	0.0430165	0.0376554	F2RL1/IL18/NEDD4/NKX3-1/PIK3CA/PIK3CB/SOX9/UBE3A	8
BP	GO:0007599	hemostasis	18/420	341/18670	0.000764075	0.0430165	0.0376554	ANXA2/ANXA2P2/CAPZA1/DGKA/F2RL1/HNF4A/ITGA2/SERPINB2/SERPINA5/PIK3CA/PIK3CB/PLSCR1/RAP2B/VCL/METAP1/CYP4F11/UBASH3B/ANXA8	18
BP	GO:0007015	actin filament organization	20/420	400/18670	0.00078296	0.043363	0.0379588	ACTN4/ADD3/RND3/CAPZA1/F2RL1/SMAD3/MET/NCK1/PXN/USH1C/ACTR2/ARPC2/CYFIP1/TMOD3/LIMA1/RHOF/GDPD2/AP1AR/POF1B/RHOV	20
BP	GO:0050817	coagulation	18/420	342/18670	0.000790237	0.043363	0.0379588	ANXA2/ANXA2P2/CAPZA1/DGKA/F2RL1/HNF4A/ITGA2/SERPINB2/SERPINA5/PIK3CA/PIK3CB/PLSCR1/RAP2B/VCL/METAP1/CYP4F11/UBASH3B/ANXA8	18
BP	GO:0048608	reproductive structure development	21/420	431/18670	0.000812141	0.0439084	0.0384362	ANXA1/BMP7/EREG/GJB2/GJB3/GJB5/LHX1/NKX3-1/SERPINA5/SERPINB5/PPARG/SOX9/NR2F2/UBE3A/WNT7A/FOSL1/SENP2/GREB1L/BRIP1/PLCD3/E2F7	21
BP	GO:1902476	chloride transmembrane transport	8/420	88/18670	0.000820434	0.0439084	0.0384362	CLCN1/CLCN3/GABRP/APOL1/CLCA2/SLC12A6/CLCA4/BEST3	8
BP	GO:0001819	positive regulation of cytokine production	22/420	464/18670	0.000879152	0.0453864	0.03973	ANXA1/BIRC3/BRCA1/EREG/F2RL1/IL7/IL18/SMAD3/STAT1/MAP3K7/XRCC5/SERPINB7/RIOK3/BCL10/LRRFIP1/TLR6/IL20RB/DDX60/FERMT1/AFAP1L2/TRIM15/DHX36	22
BP	GO:0048732	gland development	21/420	434/18670	0.000886541	0.0453864	0.03973	ANXA1/BMP7/GHRHR/HNF4A/PDX1/ITGA2/SMAD3/MET/MSX2/NKX3-1/OAS2/SERPINA5/SERPINB5/PIK3CA/PML/RAG1/SOX9/UBE3A/UMPS/UGT1A1/E2F7	21
BP	GO:0061458	reproductive system development	21/420	434/18670	0.000886541	0.0453864	0.03973	ANXA1/BMP7/EREG/GJB2/GJB3/GJB5/LHX1/NKX3-1/SERPINA5/SERPINB5/PPARG/SOX9/NR2F2/UBE3A/WNT7A/FOSL1/SENP2/GREB1L/BRIP1/PLCD3/E2F7	21
BP	GO:0051169	nuclear transport	18/420	346/18670	0.000902712	0.0453864	0.03973	ECT2/GCKR/HMGA1/AGFG1/KPNA1/KPNA4/TNPO1/SMAD3/NEDD4/PML/NUP153/NUP50/NMD3/RSRC1/NUP54/NUP62CL/LSG1/FERMT1	18
BP	GO:0034504	protein localization to nucleus	15/420	262/18670	0.000917999	0.0453864	0.03973	BMP7/ECT2/GCKR/KPNA1/KPNA4/TNPO1/SMAD3/PML/SOX9/NUP153/NUP50/TRIM29/NMD3/NUP54/FERMT1	15
BP	GO:0019373	epoxygenase P450 pathway	4/420	20/18670	0.000918991	0.0453864	0.03973	CYP2C19/CYP2C9/CYP2C18/CYP4F12	4
BP	GO:0048146	positive regulation of fibroblast proliferation	6/420	51/18670	0.000957007	0.0453864	0.03973	ANXA2/ANXA2P2/CDK6/EREG/MYC/PML	6
BP	GO:0042303	molting cycle	9/420	112/18670	0.000965941	0.0453864	0.03973	KRT14/KRT16/KRT17/MSX2/SOX9/DKK1/FERMT1/EPS8L3/CD109	9
BP	GO:0042633	hair cycle	9/420	112/18670	0.000965941	0.0453864	0.03973	KRT14/KRT16/KRT17/MSX2/SOX9/DKK1/FERMT1/EPS8L3/CD109	9
BP	GO:0001889	liver development	10/420	135/18670	0.000966245	0.0453864	0.03973	ANXA1/HNF4A/PDX1/ITGA2/SMAD3/MET/PIK3CA/SOX9/UGT1A1/E2F7	10
BP	GO:0007498	mesoderm development	10/420	135/18670	0.000966245	0.0453864	0.03973	BMP7/ITGA2/ITGB4/LHX1/SMAD3/TXNRD1/HMGA2/KLF4/DKK1/TRIM15	10
BP	GO:0048814	regulation of dendrite morphogenesis	8/420	91/18670	0.00102335	0.0453864	0.03973	ADAM10/NEDD4/OPA1/UBE3A/ACTR2/PDLIM5/NGEF/DHX36	8
BP	GO:0060333	interferon-gamma-mediated signaling pathway	8/420	91/18670	0.00102335	0.0453864	0.03973	GBP1/OAS2/PML/PPARG/STAT1/OASL/NMI/TRIM31	8
BP	GO:0019076	viral release from host cell	5/420	35/18670	0.00104698	0.0453864	0.03973	PML/PPID/TRIM31/CHMP2B/TRIM15	5
BP	GO:0032801	receptor catabolic process	5/420	35/18670	0.00104698	0.0453864	0.03973	ANXA2/ANXA2P2/AP2M1/NEDD4/PIK3R4	5
BP	GO:0035890	exit from host	5/420	35/18670	0.00104698	0.0453864	0.03973	PML/PPID/TRIM31/CHMP2B/TRIM15	5
BP	GO:0035891	exit from host cell	5/420	35/18670	0.00104698	0.0453864	0.03973	PML/PPID/TRIM31/CHMP2B/TRIM15	5
BP	GO:0052126	movement in host environment	5/420	35/18670	0.00104698	0.0453864	0.03973	PML/PPID/TRIM31/CHMP2B/TRIM15	5
BP	GO:0052192	movement in environment of other organism involved in symbiotic interaction	5/420	35/18670	0.00104698	0.0453864	0.03973	PML/PPID/TRIM31/CHMP2B/TRIM15	5
BP	GO:2000116	regulation of cysteine-type endopeptidase activity	14/420	239/18670	0.00108184	0.0460427	0.0403045	BIRC3/ASPH/SMAD3/MYC/NKX3-1/PAK2/PML/PPARG/RAG1/SIAH2/BCL10/KLF4/PERP/ACVR1C	14
BP	GO:0045089	positive regulation of innate immune response	19/420	381/18670	0.00108356	0.0460427	0.0403045	BIRC3/EREG/F2RL1/IRAK2/PAK2/PLSCR1/PSMD2/MAP3K7/XRCC5/RIOK3/BCL10/TLR6/PIK3R4/OTUD4/DDX60/WDFY1/TRIM15/MUC17/RAET1L	19
BP	GO:0032332	positive regulation of chondrocyte differentiation	4/420	21/18670	0.00111522	0.0460427	0.0403045	ANXA2/ANXA2P2/SMAD3/SOX9	4
BP	GO:0039531	regulation of viral-induced cytoplasmic pattern recognition receptor signaling pathway	4/420	21/18670	0.00111522	0.0460427	0.0403045	BIRC3/RIOK3/DDX60/TRIM15	4
BP	GO:0072111	cell proliferation involved in kidney development	4/420	21/18670	0.00111522	0.0460427	0.0403045	BMP7/MYC/STAT1/SERPINB7	4
BP	GO:0061008	hepaticobiliary system development	10/420	138/18670	0.0011431	0.0466697	0.0408533	ANXA1/HNF4A/PDX1/ITGA2/SMAD3/MET/PIK3CA/SOX9/UGT1A1/E2F7	10
BP	GO:0051170	import into nucleus	11/420	163/18670	0.00118122	0.0466697	0.0408533	ECT2/GCKR/KPNA1/KPNA4/TNPO1/SMAD3/PML/NUP153/NUP50/NUP54/FERMT1	11
BP	GO:0002934	desmosome organization	3/420	10/18670	0.00120577	0.0466697	0.0408533	DSG2/PKP2/PERP	3
BP	GO:0006971	hypotonic response	3/420	10/18670	0.00120577	0.0466697	0.0408533	ITGA2/OXSR1/SLC12A6	3
BP	GO:0031340	positive regulation of vesicle fusion	3/420	10/18670	0.00120577	0.0466697	0.0408533	ANXA1/ANXA2/ANXA2P2	3
BP	GO:0035878	nail development	3/420	10/18670	0.00120577	0.0466697	0.0408533	ITGA6/ITGB4/MSX2	3
BP	GO:0072203	cell proliferation involved in metanephros development	3/420	10/18670	0.00120577	0.0466697	0.0408533	BMP7/MYC/STAT1	3
BP	GO:0035821	modification of morphology or physiology of other organism	11/420	164/18670	0.00124121	0.0476164	0.0416821	ANXA2/ANXA2P2/CALM3/F2RL1/KPNA1/KPNA4/KRT6A/SMAD3/SP1/HMGA2/APOL1	11
BP	GO:0006979	response to oxidative stress	21/420	451/18670	0.00142906	0.0543421	0.0475695	ANXA1/BMP7/ECT2/GJB2/GCLC/KPNA4/MET/PML/PXN/SP1/STAT1/TXNRD1/UBE3A/VRK2/FOSL1/STK24/VNN1/KLF4/OXSR1/TLR6/DUOX2	21
BP	GO:0051302	regulation of cell division	11/420	168/18670	0.0015068	0.0567998	0.0497209	CALM3/ECT2/EREG/MYC/NKX3-1/RAB11A/KIF20B/PIK3R4/PRPF40A/E2F7/C10orf99	11
BP	GO:0090183	regulation of kidney development	6/420	56/18670	0.00157026	0.058502	0.051211	BMP7/LHX1/MYC/SOX9/STAT1/SERPINB7	6
BP	GO:0032799	low-density lipoprotein receptor particle metabolic process	4/420	23/18670	0.00159244	0.058502	0.051211	ANXA2/ANXA2P2/AP2M1/PPARG	4
BP	GO:0045109	intermediate filament organization	4/420	23/18670	0.00159244	0.058502	0.051211	AGFG1/KRT14/KRT17/PKP2	4
BP	GO:2000767	positive regulation of cytoplasmic translation	3/420	11/18670	0.00163037	0.059392	0.0519901	NCK1/CNBP/DHX36	3
BP	GO:0002221	pattern recognition receptor signaling pathway	12/420	197/18670	0.00173456	0.0626611	0.0548518	BIRC3/F2RL1/IRAK2/MAP3K7/RIOK3/BCL10/TLR6/PIK3R4/OTUD4/DDX60/WDFY1/TRIM15	12
BP	GO:0007160	cell-matrix adhesion	13/420	225/18670	0.00182025	0.0652131	0.0570857	JAG1/CDK6/COL17A1/ITGA6/ITGA2/ITGB4/SMAD3/PIK3CB/VCL/SLK/LYPD3/FERMT1/LYPD5	13
BP	GO:0035690	cellular response to drug	18/420	369/18670	0.00185139	0.0652619	0.0571284	ANXA1/BRCA1/CHRNA7/ECT2/GJB2/GCLC/MET/MYC/NKX3-1/OPA1/RAD51/SOX9/TFRC/UMPS/HMGA2/KLF4/UGT1A1/RNF149	18
BP	GO:0032528	microvillus organization	4/420	24/18670	0.00187734	0.0652619	0.0571284	KLF5/MYO1A/USH1C/CDHR2	4
BP	GO:0042738	exogenous drug catabolic process	4/420	24/18670	0.00187734	0.0652619	0.0571284	CYP2C19/CYP2C9/CYP2C18/CYP2W1	4
BP	GO:0034446	substrate adhesion-dependent cell spreading	8/420	100/18670	0.00188183	0.0652619	0.0571284	ACTN4/GBP1/LAMB3/LAMC2/PXN/ARPC2/OLFM4/AP1AR	8
BP	GO:0014066	regulation of phosphatidylinositol 3-kinase signaling	9/420	124/18670	0.0019719	0.0678426	0.0593875	F2RL1/IL18/NEDD4/NKX3-1/PIK3CA/PIK3CB/SOX9/UBE3A/KLF4	9
BP	GO:0043388	positive regulation of DNA binding	6/420	59/18670	0.00205959	0.0692689	0.060636	CALM3/PDX1/ITGA2/PPARG/HMGA2/KLF4	6
BP	GO:0045785	positive regulation of cell adhesion	19/420	403/18670	0.00206098	0.0692689	0.060636	ANXA1/BMP7/CDK6/EFNB1/IL7/IL18/ITGA6/ITGA2/SMAD3/NCK1/PAK2/PIK3CA/RAG1/TFRC/VNN1/BCL10/ARPC2/OLFM4/FERMT1	19
BP	GO:0006913	nucleocytoplasmic transport	17/420	343/18670	0.00207727	0.0692689	0.060636	ECT2/GCKR/AGFG1/KPNA1/KPNA4/TNPO1/SMAD3/NEDD4/PML/NUP153/NUP50/NMD3/RSRC1/NUP54/NUP62CL/LSG1/FERMT1	17
BP	GO:0032956	regulation of actin cytoskeleton organization	17/420	343/18670	0.00207727	0.0692689	0.060636	ADD3/RND3/CAPZA1/ECT2/F2RL1/SMAD3/MET/NCK1/PXN/ACTR2/ARPC2/CYFIP1/TMOD3/LIMA1/RHOF/AP1AR/RHOV	17
BP	GO:2001053	regulation of mesenchymal cell apoptotic process	3/420	12/18670	0.00213773	0.0707408	0.0619245	BMP7/MSX2/SOX9	3
BP	GO:0043434	response to peptide hormone	20/420	436/18670	0.00218854	0.0715656	0.0626465	AHSG/ANXA1/APOBEC1/BMP7/EREG/GHRHR/GJB2/GCLC/IGFBP1/NCK1/OPA1/PIK3CA/PPARG/PXN/SLC2A1/SP1/STAT1/CYFIP1/BRIP1/ACVR1C	20
BP	GO:0097186	amelogenesis	4/420	25/18670	0.00219567	0.0715656	0.0626465	ITGA6/ITGB4/MSX2/PERP	4
BP	GO:0042326	negative regulation of phosphorylation	21/420	468/18670	0.00223347	0.0722544	0.0632495	AHSG/BMP7/CALM3/DUSP5/F2RL1/GBP1/GCKR/MYC/NCK1/PAK2/PKIB/PTPRR/SERPINB3/NR2F2/KLF4/DKK1/CAMK2N1/UBASH3B/CD109/SH3RF2/RNF149	21
BP	GO:0110110	positive regulation of animal organ morphogenesis	7/420	81/18670	0.0023071	0.0740835	0.0648506	JAG1/BMP7/LHX1/MYC/SOX9/TFAP2A/DKK1	7
BP	GO:0001890	placenta development	10/420	152/18670	0.00235175	0.0749621	0.0656197	BMP7/GJB2/GJB3/GJB5/PPARG/NR2F2/FOSL1/SENP2/PLCD3/E2F7	10
BP	GO:0034113	heterotypic cell-cell adhesion	6/420	61/18670	0.00244451	0.076944	0.0673546	BMP7/DSC2/DSG2/PKP2/KLF4/PERP	6
BP	GO:0002218	activation of innate immune response	16/420	319/18670	0.00246833	0.076944	0.0673546	BIRC3/F2RL1/IRAK2/PAK2/PSMD2/MAP3K7/XRCC5/RIOK3/BCL10/TLR6/PIK3R4/OTUD4/DDX60/WDFY1/TRIM15/MUC17	16
BP	GO:0051099	positive regulation of binding	11/420	179/18670	0.00248493	0.076944	0.0673546	ANXA2/ANXA2P2/CALM3/PDX1/ITGA2/MET/PPARG/RALB/HMGA2/KLF4/NMD3	11
BP	GO:1903034	regulation of response to wounding	11/420	179/18670	0.00248493	0.076944	0.0673546	ANXA1/ANXA2/ANXA2P2/F2RL1/SMAD3/SERPINB2/STK24/KLF4/DUOX2/UBASH3B/CD109	11
BP	GO:0060706	cell differentiation involved in embryonic placenta development	4/420	26/18670	0.00254934	0.0772326	0.0676073	GJB5/NR2F2/SENP2/E2F7	4
BP	GO:0071466	cellular response to xenobiotic stimulus	11/420	180/18670	0.00259471	0.0772326	0.0676073	CYP2C19/CYP2C9/CYP2C18/GJB2/HNF4A/UGT1A10/UGT1A7/UGT1A6/UGT1A9/UGT1A1/CYP2W1	11
BP	GO:0010631	epithelial cell migration	17/420	351/18670	0.00263782	0.0772326	0.0676073	ANXA1/FAT2/ITGA2/KRT16/MET/PIK3CA/PPARG/PTPRR/PXN/SOX9/SP1/NR2F2/WNT7A/RAB11A/KLF4/FGFBP1/FERMT1	17
BP	GO:0006970	response to osmotic stress	7/420	83/18670	0.00265154	0.0772326	0.0676073	APOBEC1/ITGA2/SLC2A1/XRCC5/OXSR1/SLC12A6/LRRC8A	7
BP	GO:0048145	regulation of fibroblast proliferation	7/420	83/18670	0.00265154	0.0772326	0.0676073	ANXA2/ANXA2P2/CDK6/EREG/MYC/PML/PPARG	7
BP	GO:0002753	cytoplasmic pattern recognition receptor signaling pathway	6/420	62/18670	0.0026561	0.0772326	0.0676073	BIRC3/IRAK2/MAP3K7/RIOK3/DDX60/TRIM15	6
BP	GO:0009410	response to xenobiotic stimulus	15/420	292/18670	0.00265627	0.0772326	0.0676073	CALM3/CYP2C19/CYP2C9/CYP2C18/GJB2/GCLC/HNF4A/PPARG/UBE3A/UGT1A10/UGT1A7/UGT1A6/UGT1A9/UGT1A1/CYP2W1	15
BP	GO:0032530	regulation of microvillus organization	3/420	13/18670	0.00273295	0.0772326	0.0676073	KLF5/USH1C/CDHR2	3
BP	GO:0032536	regulation of cell projection size	3/420	13/18670	0.00273295	0.0772326	0.0676073	WNT7A/USH1C/CDHR2	3
BP	GO:0060100	positive regulation of phagocytosis, engulfment	3/420	13/18670	0.00273295	0.0772326	0.0676073	F2RL1/ITGA2/PPARG	3
BP	GO:0097152	mesenchymal cell apoptotic process	3/420	13/18670	0.00273295	0.0772326	0.0676073	BMP7/MSX2/SOX9	3
BP	GO:1900025	negative regulation of substrate adhesion-dependent cell spreading	3/420	13/18670	0.00273295	0.0772326	0.0676073	ACTN4/GBP1/AP1AR	3
BP	GO:1905155	positive regulation of membrane invagination	3/420	13/18670	0.00273295	0.0772326	0.0676073	F2RL1/ITGA2/PPARG	3
BP	GO:0072001	renal system development	15/420	293/18670	0.00274367	0.0772326	0.0676073	JAG1/BMP7/ITGA6/ITGB4/LHX1/SMAD3/MYC/MYO1E/NKX3-1/PKHD1/SOX9/STAT1/TFAP2A/SERPINB7/GREB1L	15
BP	GO:0048144	fibroblast proliferation	7/420	84/18670	0.00283791	0.0793699	0.0694782	ANXA2/ANXA2P2/CDK6/EREG/MYC/PML/PPARG	7
BP	GO:0090132	epithelium migration	17/420	354/18670	0.0028782	0.0799806	0.0700128	ANXA1/FAT2/ITGA2/KRT16/MET/PIK3CA/PPARG/PTPRR/PXN/SOX9/SP1/NR2F2/WNT7A/RAB11A/KLF4/FGFBP1/FERMT1	17
BP	GO:1901653	cellular response to peptide	18/420	385/18670	0.00292197	0.08067	0.0706162	AHSG/APOBEC1/KLF5/GHRHR/GJB2/GCLC/IGFBP1/NCK1/OPA1/PIK3CA/PPARG/PXN/SP1/STAT1/KLF4/TLR6/CYFIP1/BRIP1	18
BP	GO:0039528	cytoplasmic pattern recognition receptor signaling pathway in response to virus	4/420	27/18670	0.00294022	0.08067	0.0706162	BIRC3/RIOK3/DDX60/TRIM15	4
BP	GO:0006821	chloride transport	8/420	108/18670	0.00304946	0.0831409	0.0727792	CLCN1/CLCN3/GABRP/APOL1/CLCA2/SLC12A6/CLCA4/BEST3	8
BP	GO:0043409	negative regulation of MAPK cascade	11/420	184/18670	0.00307369	0.0832779	0.0728991	BMP7/DUSP5/F2RL1/GBP1/MYC/PTPRR/SERPINB3/KLF4/CAMK2N1/SH3RF2/RNF149	11
BP	GO:0046677	response to antibiotic	16/420	327/18670	0.00315027	0.0848225	0.0742512	ADH6/ANXA1/APOBEC1/ECT2/GJB2/KPNA4/MET/OPA1/STAT1/UBE3A/FOSL1/STK24/KLF4/ACTR2/RSRC1/UGT1A1	16
BP	GO:0002758	innate immune response-activating signal transduction	15/420	298/18670	0.00321712	0.0858498	0.0751505	BIRC3/F2RL1/IRAK2/PAK2/PSMD2/MAP3K7/RIOK3/BCL10/TLR6/PIK3R4/OTUD4/DDX60/WDFY1/TRIM15/MUC17	15
BP	GO:0001676	long-chain fatty acid metabolic process	8/420	109/18670	0.00322803	0.0858498	0.0751505	CYP2C19/CYP2C9/CYP2C18/ACSL4/CYP4F3/ALOXE3/CYP4F12/ELOVL6	8
BP	GO:0031018	endocrine pancreas development	5/420	45/18670	0.00327952	0.0862129	0.0754683	ANXA1/CDK6/HNF4A/PDX1/SOX9	5
BP	GO:0042634	regulation of hair cycle	4/420	28/18670	0.00337015	0.0862129	0.0754683	KRT17/MSX2/FERMT1/EPS8L3	4
BP	GO:0060512	prostate gland morphogenesis	4/420	28/18670	0.00337015	0.0862129	0.0754683	BMP7/NKX3-1/SERPINB5/SOX9	4
BP	GO:0090130	tissue migration	17/420	360/18670	0.00341379	0.0862129	0.0754683	ANXA1/FAT2/ITGA2/KRT16/MET/PIK3CA/PPARG/PTPRR/PXN/SOX9/SP1/NR2F2/WNT7A/RAB11A/KLF4/FGFBP1/FERMT1	17
BP	GO:0032508	DNA duplex unwinding	8/420	110/18670	0.00341462	0.0862129	0.0754683	ANXA1/HMGA1/NBN/RAD51/XRCC5/G3BP1/BRIP1/DHX36	8
BP	GO:0033559	unsaturated fatty acid metabolic process	8/420	110/18670	0.00341462	0.0862129	0.0754683	ANXA1/CYP2C19/CYP2C9/CYP2C18/CYP4F3/ALOXE3/CYP4F12/ELOVL6	8
BP	GO:0032802	low-density lipoprotein particle receptor catabolic process	3/420	14/18670	0.00342067	0.0862129	0.0754683	ANXA2/ANXA2P2/AP2M1	3
BP	GO:0086069	bundle of His cell to Purkinje myocyte communication	3/420	14/18670	0.00342067	0.0862129	0.0754683	DSC2/DSG2/PKP2	3
BP	GO:1901722	regulation of cell proliferation involved in kidney development	3/420	14/18670	0.00342067	0.0862129	0.0754683	BMP7/MYC/SERPINB7	3
BP	GO:0071214	cellular response to abiotic stimulus	16/420	331/18670	0.00354564	0.087482	0.0765792	ECT2/GCLC/ITGA2/MYC/NEDD4/PPID/RAD51/SLC2A1/SOX9/XRCC5/HMGA2/BCL10/OXSR1/SLC12A6/METAP1/DHX36	16
BP	GO:0104004	cellular response to environmental stimulus	16/420	331/18670	0.00354564	0.087482	0.0765792	ECT2/GCLC/ITGA2/MYC/NEDD4/PPID/RAD51/SLC2A1/SOX9/XRCC5/HMGA2/BCL10/OXSR1/SLC12A6/METAP1/DHX36	16
BP	GO:0010810	regulation of cell-substrate adhesion	12/420	215/18670	0.00356164	0.087482	0.0765792	ACTN4/JAG1/CDK6/GBP1/ITGA6/SMAD3/PIK3CB/SLK/ARPC2/OLFM4/AP1AR/FERMT1	12
BP	GO:0043281	regulation of cysteine-type endopeptidase activity involved in apoptotic process	12/420	215/18670	0.00356164	0.087482	0.0765792	BIRC3/SMAD3/MYC/NKX3-1/PAK2/PML/PPARG/RAG1/SIAH2/BCL10/KLF4/ACVR1C	12
BP	GO:0032868	response to insulin	14/420	272/18670	0.00357193	0.087482	0.0765792	AHSG/APOBEC1/GHRHR/GCLC/IGFBP1/NCK1/OPA1/PIK3CA/PPARG/SLC2A1/SP1/STAT1/CYFIP1/ACVR1C	14
BP	GO:0098661	inorganic anion transmembrane transport	8/420	111/18670	0.00360947	0.0879049	0.0769495	CLCN1/CLCN3/GABRP/APOL1/CLCA2/SLC12A6/CLCA4/BEST3	8
BP	GO:0032869	cellular response to insulin stimulus	12/420	216/18670	0.00369682	0.0895292	0.0783714	AHSG/APOBEC1/GHRHR/GCLC/IGFBP1/NCK1/OPA1/PIK3CA/PPARG/SP1/STAT1/CYFIP1	12
BP	GO:0099173	postsynapse organization	10/420	163/18670	0.00388923	0.0936657	0.0819923	ADAM10/CHRNA7/OPA1/UBE3A/WNT7A/ACTR2/PDLIM5/NGEF/CHMP2B/DHX36	10
BP	GO:0032465	regulation of cytokinesis	7/420	89/18670	0.00392467	0.093997	0.0822823	CALM3/ECT2/RAB11A/KIF20B/PIK3R4/PRPF40A/E2F7	7
BP	GO:0006953	acute-phase response	5/420	47/18670	0.00396959	0.0942707	0.0825219	SERPINA3/AHSG/PLSCR1/APOL2/UGT1A1	5
BP	GO:0050807	regulation of synapse organization	12/420	218/18670	0.00397959	0.0942707	0.0825219	ADAM10/NEDD4/OPA1/UBE3A/WNT7A/ACTR2/PDLIM5/DKK1/CYFIP1/NGEF/CHMP2B/DHX36	12
BP	GO:0001933	negative regulation of protein phosphorylation	19/420	429/18670	0.00408745	0.0962995	0.0842979	BMP7/CALM3/DUSP5/F2RL1/GBP1/MYC/NCK1/PAK2/PKIB/PTPRR/SERPINB3/NR2F2/KLF4/DKK1/CAMK2N1/UBASH3B/CD109/SH3RF2/RNF149	19
BP	GO:0007584	response to nutrient	12/420	219/18670	0.00412736	0.0967141	0.0846608	BMP7/ACSL4/GCLC/PDX1/ITGA2/OPA1/PPARG/SLC16A1/STAT1/HAT1/UGT1A1/BRIP1	12
BP	GO:0001656	metanephros development	7/420	90/18670	0.00417541	0.0969629	0.0848786	BMP7/LHX1/MYC/NKX3-1/SOX9/STAT1/GREB1L	7
BP	GO:0060099	regulation of phagocytosis, engulfment	3/420	15/18670	0.00420508	0.0969629	0.0848786	F2RL1/ITGA2/PPARG	3
BP	GO:0072075	metanephric mesenchyme development	3/420	15/18670	0.00420508	0.0969629	0.0848786	BMP7/MYC/STAT1	3
BP	GO:0044764	multi-organism cellular process	5/420	48/18670	0.00435093	0.0988266	0.0865101	BIRC3/KRT6A/RIOK3/DDX60/TRIM15	5
BP	GO:0051972	regulation of telomerase activity	5/420	48/18670	0.00435093	0.0988266	0.0865101	MYC/PPARG/PKIB/XRCC5/KLF4	5
BP	GO:0044818	mitotic G2/M transition checkpoint	4/420	30/18670	0.0043543	0.0988266	0.0865101	BRCA1/NBN/HMGA2/TOPBP1	4
CC	GO:0001533	cornified envelope	13/431	65/19717	1.27181e-09	5.73587e-07	5.00692e-07	ANXA1/DSC2/DSC3/DSG2/DSG3/PI3/PKP2/SPRR1A/SPRR1B/SPRR2A/SPRR3/RPTN/LCE3E	13
CC	GO:0005911	cell-cell junction	30/431	459/19717	1.07637e-07	2.42721e-05	2.11875e-05	ACTN4/ADD3/ANXA1/ANXA2/CALB2/COL17A1/DSC2/DSC3/DSG2/DSG3/ECT2/FAT2/GJB2/GJB3/GJB5/ITGA6/MYO1E/NCK1/PKP2/RAP2B/SLC2A1/VCL/PDCD6IP/PDLIM5/TRIM29/TMOD3/PERP/PDZD3/POF1B/GJB4	30
CC	GO:0030057	desmosome	7/431	25/19717	7.76811e-07	0.000116781	0.000101939	DSC2/DSC3/DSG2/DSG3/PKP2/PERP/POF1B	7
CC	GO:0005938	cell cortex	20/431	308/19717	1.60616e-05	0.00181095	0.0015808	ACTN4/ADD3/ANXA2/RND3/ASPH/DST/CALB2/CAPZA1/CLTB/LAMC2/MYO1A/NEDD4/PXN/SLC2A1/ACTR2/DCDC2/RHOF/RHOV/FRYL/WIPF3	20
CC	GO:0045178	basal part of cell	7/431	51/19717	0.000114635	0.00874592	0.00763444	DST/ITGA6/ITGA2/KRT14/MET/MYO1A/CLCA2	7
CC	GO:0098862	cluster of actin-based cell projections	12/431	150/19717	0.000116354	0.00874592	0.00763444	ACTN4/ADD3/CALB2/MYO1A/MYO1E/SLC15A1/USH1C/DCDC2/LIMA1/MYO3A/CDHR2/PDZD3	12
CC	GO:0090734	site of DNA damage	8/431	73/19717	0.000189599	0.0122156	0.0106632	NBN/NKX3-1/RAD51/XRCC5/ACTR2/ARPC2/WDR76/RNF168	8
CC	GO:0005604	basement membrane	9/431	95/19717	0.000234198	0.0125113	0.0109213	ANXA2/ANXA2P2/DST/COL17A1/ITGA6/LAMA3/LAMB3/LAMC2/TINAG	9
CC	GO:0005913	cell-cell adherens junction	10/431	117/19717	0.000249671	0.0125113	0.0109213	ANXA1/ANXA2/DSC2/FAT2/ITGA6/PKP2/VCL/PDLIM5/TRIM29/TMOD3	10
CC	GO:0030055	cell-substrate junction	21/431	412/19717	0.000314272	0.0131032	0.011438	ACTN4/ADAM10/ANXA1/RND3/DST/COL17A1/HMGA1/ITGA6/ITGA2/ITGB4/PXN/VCL/PPFIBP1/PDCD6IP/ACTR2/ARPC2/G3BP1/CYFIP1/LIMA1/FERMT1/TM4SF20	21
CC	GO:0005903	brush border	9/431	99/19717	0.00031959	0.0131032	0.011438	ACTN4/ADD3/MYO1A/MYO1E/SLC15A1/USH1C/LIMA1/CDHR2/PDZD3	9
CC	GO:0005921	gap junction	5/431	32/19717	0.000603377	0.0223977	0.0195512	CALB2/GJB2/GJB3/GJB5/GJB4	5
CC	GO:0005925	focal adhesion	20/431	405/19717	0.000645609	0.0223977	0.0195512	ACTN4/ADAM10/ANXA1/RND3/DST/HMGA1/ITGA6/ITGA2/ITGB4/PXN/VCL/PPFIBP1/PDCD6IP/ACTR2/ARPC2/G3BP1/CYFIP1/LIMA1/FERMT1/TM4SF20	20
CC	GO:0005924	cell-substrate adherens junction	20/431	408/19717	0.000707434	0.0227895	0.0198933	ACTN4/ADAM10/ANXA1/RND3/DST/HMGA1/ITGA6/ITGA2/ITGB4/PXN/VCL/PPFIBP1/PDCD6IP/ACTR2/ARPC2/G3BP1/CYFIP1/LIMA1/FERMT1/TM4SF20	20
CC	GO:0009925	basal plasma membrane	5/431	34/19717	0.000804384	0.0241851	0.0211115	DST/ITGA6/MET/MYO1A/CLCA2	5
CC	GO:0005922	connexin complex	4/431	21/19717	0.00100313	0.0282757	0.0246823	GJB2/GJB3/GJB5/GJB4	4
CC	GO:0043256	laminin complex	3/431	10/19717	0.00111015	0.0294516	0.0257087	LAMA3/LAMB3/LAMC2	3
CC	GO:0031252	cell leading edge	19/431	403/19717	0.00149904	0.0375592	0.032786	ANXA2/DST/CDK6/ITGB4/PIK3CA/PXN/SLK/ACTR2/ARPC2/CYFIP1/SLC39A14/PLEK2/DUOX2/LIMA1/GDPD2/FERMT1/EPS8L3/FGD4/DUOXA2	19
CC	GO:0016323	basolateral plasma membrane	12/431	217/19717	0.00305908	0.0726129	0.0633848	ANXA1/ANXA2/DST/ITGA6/MET/MYO1A/SLC2A1/TFRC/CLCA2/SLC12A6/RHCG/SLC9A4	12
CC	GO:0005643	nuclear pore	7/431	89/19717	0.00335892	0.0736428	0.0642838	AGFG1/KPNA1/NUP153/NUP50/NUP54/NUP62CL/SENP2	7
CC	GO:0030864	cortical actin cytoskeleton	7/431	90/19717	0.00357537	0.0736428	0.0642838	CALB2/CAPZA1/MYO1A/SLC2A1/ACTR2/DCDC2/WIPF3	7
CC	GO:0032153	cell division site	6/431	68/19717	0.00367928	0.0736428	0.0642838	RND3/ECT2/RAB11A/LIMA1/RHOF/PLCD3	6
CC	GO:0062023	collagen-containing extracellular matrix	18/431	406/19717	0.00379557	0.0736428	0.0642838	SERPINA3/AHSG/ANXA1/ANXA2/ANXA2P2/BMP7/DST/COL17A1/IL7/ITGA6/LAMA3/LAMB3/LAMC2/SERPINA5/PLSCR1/TINAG/MUC17/ANXA8	18
CC	GO:0030863	cortical cytoskeleton	8/431	116/19717	0.00398129	0.0736428	0.0642838	ACTN4/CALB2/CAPZA1/MYO1A/SLC2A1/ACTR2/DCDC2/WIPF3	8
CC	GO:0044291	cell-cell contact zone	6/431	71/19717	0.00455872	0.0736428	0.0642838	DSC2/DSG2/PKP2/RAP2B/SLC2A1/VCL	6
CC	GO:0014704	intercalated disc	5/431	50/19717	0.00460501	0.0736428	0.0642838	DSC2/DSG2/PKP2/SLC2A1/VCL	5
CC	GO:0030479	actin cortical patch	3/431	16/19717	0.00469951	0.0736428	0.0642838	CAPZA1/ACTR2/WIPF3	3
CC	GO:0061645	endocytic patch	3/431	16/19717	0.00469951	0.0736428	0.0642838	CAPZA1/ACTR2/WIPF3	3
CC	GO:0045177	apical part of cell	17/431	384/19717	0.00490287	0.0736428	0.0642838	JAG1/ANXA1/DSG2/MYO1A/PKHD1/SLC2A1/UPK1B/USH1C/CLCA4/DUOX2/RHCG/CDHR2/CYP4F12/PDZD3/MUC17/SLC9A4/DUOXA2	17
CC	GO:0034774	secretory granule lumen	15/431	321/19717	0.00492292	0.0736428	0.0642838	SERPINA3/ACTN4/AHSG/ANXA2/SERPINA4/PSMD2/SERPINB3/TCN1/VCL/XRCC5/ACTR2/OLFM4/CYFIP1/ARMC8/PGM2	15
CC	GO:0018995	host	6/431	73/19717	0.00522521	0.0736428	0.0642838	BICD1/KPNA1/NUP153/NUP50/NUP54/GBP6	6
CC	GO:0043657	host cell	6/431	73/19717	0.00522521	0.0736428	0.0642838	BICD1/KPNA1/NUP153/NUP50/NUP54/GBP6	6
CC	GO:0044215	other organism	6/431	77/19717	0.00676829	0.0872142	0.0761305	BICD1/KPNA1/NUP153/NUP50/NUP54/GBP6	6
CC	GO:0044216	other organism cell	6/431	77/19717	0.00676829	0.0872142	0.0761305	BICD1/KPNA1/NUP153/NUP50/NUP54/GBP6	6
CC	GO:0044217	other organism part	6/431	77/19717	0.00676829	0.0872142	0.0761305	BICD1/KPNA1/NUP153/NUP50/NUP54/GBP6	6
CC	GO:0044448	cell cortex part	10/431	184/19717	0.00740592	0.0906464	0.0791265	ACTN4/ASPH/CALB2/CAPZA1/CLTB/MYO1A/SLC2A1/ACTR2/DCDC2/WIPF3	10
CC	GO:0005882	intermediate filament	11/431	214/19717	0.00765159	0.0906464	0.0791265	DST/KRT5/KRT6A/KRT6B/KRT14/KRT16/KRT17/PKP2/KRT23/MNS1/KRT6C	11
CC	GO:0060205	cytoplasmic vesicle lumen	15/431	338/19717	0.00778935	0.0906464	0.0791265	SERPINA3/ACTN4/AHSG/ANXA2/SERPINA4/PSMD2/SERPINB3/TCN1/VCL/XRCC5/ACTR2/OLFM4/CYFIP1/ARMC8/PGM2	15
CC	GO:0031983	vesicle lumen	15/431	339/19717	0.00799246	0.0906464	0.0791265	SERPINA3/ACTN4/AHSG/ANXA2/SERPINA4/PSMD2/SERPINB3/TCN1/VCL/XRCC5/ACTR2/OLFM4/CYFIP1/ARMC8/PGM2	15
CC	GO:0016328	lateral plasma membrane	5/431	57/19717	0.0080396	0.0906464	0.0791265	ANXA1/DSG2/GJB2/MYO1A/VANGL1	5
CC	GO:0035861	site of double-strand break	5/431	58/19717	0.00864401	0.0950841	0.0830003	NBN/RAD51/ACTR2/ARPC2/RNF168	5
CC	GO:0044232	organelle membrane contact site	3/431	20/19717	0.00896821	0.0963015	0.0840629	ACSL4/PIK3R4/PDZD8	3
CC	GO:0045111	intermediate filament cytoskeleton	12/431	251/19717	0.00949836	0.0996223	0.0869617	DST/KRT5/KRT6A/KRT6B/KRT14/KRT16/KRT17/PKP2/KRT23/MNS1/DDX60/KRT6C	12
MF	GO:0004857	enzyme inhibitor activity	26/425	375/17697	1.42531e-06	0.000882165	0.000780073	SERPINA3/AHSG/ANXA1/ANXA2/ANXA2P2/BIRC3/GCKR/NCK1/SERPINB2/SERPINA5/PI3/SERPINA4/SERPINB5/SERPINB13/PKIB/SERPINB3/SERPINB4/SERPINB7/FETUB/UGT1A7/UGT1A1/CAMK2N1/UBE2Z/CD109/A2ML1/SH3RF2	26
MF	GO:0004867	serine-type endopeptidase inhibitor activity	12/425	94/17697	2.54226e-06	0.000882165	0.000780073	SERPINA3/SERPINB2/SERPINA5/PI3/SERPINA4/SERPINB5/SERPINB13/SERPINB3/SERPINB4/SERPINB7/CD109/A2ML1	12
MF	GO:0004866	endopeptidase inhibitor activity	16/425	175/17697	5.15098e-06	0.00114526	0.00101272	SERPINA3/AHSG/BIRC3/SERPINB2/SERPINA5/PI3/SERPINA4/SERPINB5/SERPINB13/SERPINB3/SERPINB4/SERPINB7/FETUB/UBE2Z/CD109/A2ML1	16
MF	GO:0030414	peptidase inhibitor activity	16/425	182/17697	8.51392e-06	0.00114526	0.00101272	SERPINA3/AHSG/BIRC3/SERPINB2/SERPINA5/PI3/SERPINA4/SERPINB5/SERPINB13/SERPINB3/SERPINB4/SERPINB7/FETUB/UBE2Z/CD109/A2ML1	16
MF	GO:0061135	endopeptidase regulator activity	16/425	182/17697	8.51392e-06	0.00114526	0.00101272	SERPINA3/AHSG/BIRC3/SERPINB2/SERPINA5/PI3/SERPINA4/SERPINB5/SERPINB13/SERPINB3/SERPINB4/SERPINB7/FETUB/UBE2Z/CD109/A2ML1	16
MF	GO:0098631	cell adhesion mediator activity	9/425	59/17697	1.0591e-05	0.00114526	0.00101272	ANXA1/ANXA2/DSC2/DSG2/ITGA2/PKP2/PDLIM5/TRIM29/TMOD3	9
MF	GO:0050839	cell adhesion molecule binding	29/425	499/17697	1.15516e-05	0.00114526	0.00101272	ACTN4/ADAM10/ANXA1/ANXA2/DST/CAPZA1/DSG2/ITGA6/ITGA2/ITGB4/LAMA3/NCK1/PAK2/PKP2/PXN/STAT1/TMPO/VCL/STK24/PPFIBP1/LRRFIP1/SLK/OLFM4/PDLIM5/TRIM29/CHMP2B/TMOD3/LIMA1/CDHR2	29
MF	GO:0098632	cell-cell adhesion mediator activity	8/425	50/17697	2.29751e-05	0.00177851	0.00157269	ANXA1/ANXA2/DSC2/DSG2/PKP2/PDLIM5/TRIM29/TMOD3	8
MF	GO:0061134	peptidase regulator activity	17/425	219/17697	2.30643e-05	0.00177851	0.00157269	SERPINA3/AHSG/BIRC3/NKX3-1/SERPINB2/SERPINA5/PI3/SERPINA4/SERPINB5/SERPINB13/SERPINB3/SERPINB4/SERPINB7/FETUB/UBE2Z/CD109/A2ML1	17
MF	GO:0001972	retinoic acid binding	5/425	19/17697	6.86883e-05	0.00433361	0.00383208	SERPINA5/NR2F2/UGT1A7/UGT1A9/UGT1A1	5
MF	GO:0098641	cadherin binding involved in cell-cell adhesion	5/425	19/17697	6.86883e-05	0.00433361	0.00383208	ANXA1/ANXA2/PDLIM5/TRIM29/TMOD3	5
MF	GO:0015020	glucuronosyltransferase activity	6/425	33/17697	0.000118315	0.00684253	0.00605065	UGT1A10/UGT1A7/UGT1A6/UGT1A9/UGT1A1/UGT2A3	6
MF	GO:0033293	monocarboxylic acid binding	8/425	64/17697	0.00014131	0.00754379	0.00667075	HNF4A/SERPINA5/PPARG/NR2F2/UGT1A7/UGT1A9/UGT1A1/CYP4F11	8
MF	GO:0045296	cadherin binding	20/425	331/17697	0.000157897	0.00782719	0.00692135	ANXA1/ANXA2/CAPZA1/ITGA6/NCK1/PAK2/PKP2/STAT1/TMPO/VCL/STK24/PPFIBP1/LRRFIP1/SLK/OLFM4/PDLIM5/TRIM29/CHMP2B/TMOD3/LIMA1	20
MF	GO:0005200	structural constituent of cytoskeleton	10/425	102/17697	0.000170804	0.00790253	0.00698798	ADD3/BICD1/KRT5/KRT6A/KRT6B/KRT14/KRT16/KRT17/ACTR2/ARPC2	10
MF	GO:0035250	UDP-galactosyltransferase activity	5/425	23/17697	0.000183627	0.00796481	0.00704305	UGT8/B4GALT4/B3GALNT1/B4GALT6/B3GALT5	5
MF	GO:0016758	transferase activity, transferring hexosyl groups	15/425	216/17697	0.000238304	0.00972841	0.00860255	FUT4/GALNT3/GBE1/UGT8/B4GALT4/B3GALNT1/B4GALT6/B3GALT5/UGT1A10/UGT1A7/UGT1A6/UGT1A9/UGT1A1/UGT2A3/ALG10	15
MF	GO:0005253	anion channel activity	9/425	89/17697	0.000284273	0.0106436	0.0094118	CLCN1/CLCN3/GABRP/VDAC1/APOL1/CLCA2/CLCA4/LRRC8A/BEST3	9
MF	GO:0008194	UDP-glycosyltransferase activity	12/425	151/17697	0.000292078	0.0106436	0.0094118	GALNT3/UGT8/B4GALT4/B3GALNT1/B4GALT6/B3GALT5/UGT1A10/UGT1A7/UGT1A6/UGT1A9/UGT1A1/UGT2A3	12
MF	GO:0051015	actin filament binding	14/425	198/17697	0.000317419	0.0106436	0.0094118	ACTN4/ADD3/CAPZA1/MYO1A/MYO1E/USH1C/ACTR2/ARPC2/CYFIP1/LIMA1/FERMT1/POF1B/WIPF3/ANXA8	14
MF	GO:0003779	actin binding	23/425	431/17697	0.000322068	0.0106436	0.0094118	ACTN4/ADD3/DST/CAPZA1/GBP1/MYO1A/MYO1E/VCL/USH1C/ACTR2/ARPC2/PDLIM5/STK38L/CYFIP1/TMOD3/LIMA1/MYO3A/FERMT1/EPS8L3/POF1B/FGD4/WIPF3/ANXA8	23
MF	GO:0008392	arachidonic acid epoxygenase activity	4/425	16/17697	0.000474565	0.0149704	0.0132379	CYP2C19/CYP2C9/CYP2C18/CYP4F12	4
MF	GO:0008391	arachidonic acid monooxygenase activity	4/425	17/17697	0.000608883	0.0183724	0.0162462	CYP2C19/CYP2C9/CYP2C18/CYP4F12	4
MF	GO:0016712	oxidoreductase activity, acting on paired donors, with incorporation or reduction of molecular oxygen, reduced flavin or flavoprotein as one donor, and incorporation of one atom of oxygen	5/425	32/17697	0.0009201	0.0266062	0.0235271	CYP2C19/CYP2C9/CYP2C18/CYP2W1/CYP4F12	5
MF	GO:0016757	transferase activity, transferring glycosyl groups	16/425	280/17697	0.00126483	0.0351117	0.0310483	FUT4/GALNT3/GBE1/UGT8/UMPS/B4GALT4/B3GALNT1/B4GALT6/B3GALT5/UGT1A10/UGT1A7/UGT1A6/UGT1A9/UGT1A1/UGT2A3/ALG10	16
MF	GO:0005501	retinoid binding	5/425	35/17697	0.0013983	0.0364765	0.0322551	SERPINA5/NR2F2/UGT1A7/UGT1A9/UGT1A1	5
MF	GO:0022829	wide pore channel activity	4/425	21/17697	0.00141912	0.0364765	0.0322551	GJB2/GJB3/VDAC1/GJB4	4
MF	GO:0008378	galactosyltransferase activity	5/425	36/17697	0.00159225	0.0381042	0.0336944	UGT8/B4GALT4/B3GALNT1/B4GALT6/B3GALT5	5
MF	GO:0019840	isoprenoid binding	5/425	36/17697	0.00159225	0.0381042	0.0336944	SERPINA5/NR2F2/UGT1A7/UGT1A9/UGT1A1	5
MF	GO:0003725	double-stranded RNA binding	7/425	75/17697	0.00213644	0.0478287	0.0422935	OAS2/TFRC/FXR1/OASL/LRRFIP1/DDX60/DHX36	7
MF	GO:0005254	chloride channel activity	7/425	75/17697	0.00213644	0.0478287	0.0422935	CLCN1/CLCN3/GABRP/APOL1/CLCA2/CLCA4/BEST3	7
MF	GO:0050840	extracellular matrix binding	6/425	57/17697	0.00238856	0.0513302	0.0453898	ANXA2/ANXA2P2/ITGA6/ITGA2/LYPD3/LYPD5	6
MF	GO:0004859	phospholipase inhibitor activity	3/425	12/17697	0.00257443	0.0513302	0.0453898	ANXA1/ANXA2/ANXA2P2	3
MF	GO:0031994	insulin-like growth factor I binding	3/425	12/17697	0.00257443	0.0513302	0.0453898	IGFBP1/ITGA6/ITGB4	3
MF	GO:0004869	cysteine-type endopeptidase inhibitor activity	6/425	58/17697	0.00261126	0.0513302	0.0453898	AHSG/BIRC3/SERPINB13/SERPINB3/FETUB/UBE2Z	6
MF	GO:0046906	tetrapyrrole binding	10/425	145/17697	0.00266266	0.0513302	0.0453898	BACH1/CYP2C19/CYP2C9/CYP2C18/CYP4F3/TCN1/DUOX2/CYP2W1/CYP4F11/CYP4F12	10
MF	GO:0015103	inorganic anion transmembrane transporter activity	10/425	146/17697	0.00279893	0.0513636	0.0454193	CLCN1/CLCN3/GABRP/VDAC1/APOL1/CLCA2/SLC12A6/CLCA4/LRRC8A/BEST3	10
MF	GO:0015108	chloride transmembrane transporter activity	8/425	100/17697	0.00281241	0.0513636	0.0454193	CLCN1/CLCN3/GABRP/APOL1/CLCA2/SLC12A6/CLCA4/BEST3	8
MF	GO:0086080	protein binding involved in heterotypic cell-cell adhesion	3/425	13/17697	0.00328753	0.0585012	0.0517309	DSC2/DSG2/PKP2	3
MF	GO:0002020	protease binding	9/425	128/17697	0.00376675	0.0653532	0.0577899	ANXA2/ANXA2P2/SERPINA5/SERPINB13/SERPINB3/SERPINB4/RIOK3/BCL10/PDZD3	9
MF	GO:0043425	bHLH transcription factor binding	4/425	28/17697	0.00425293	0.0719887	0.0636575	KLF5/SMAD3/SOX9/SP1	4
MF	GO:0019207	kinase regulator activity	12/425	207/17697	0.00440272	0.0727497	0.0643305	AHSG/CALM3/NCK1/PAK2/PIK3CA/PKIB/CCNA1/BCL10/KLF4/CAMK2N1/AFAP1L2/CCNB3	12
MF	GO:0043236	laminin binding	4/425	29/17697	0.0048413	0.0781364	0.0690937	ITGA6/ITGA2/LYPD3/LYPD5	4
MF	GO:0005243	gap junction channel activity	3/425	15/17697	0.00504703	0.0796054	0.0703928	GJB2/GJB3/GJB4	3
MF	GO:0020037	heme binding	9/425	135/17697	0.00533867	0.0823341	0.0728057	BACH1/CYP2C19/CYP2C9/CYP2C18/CYP4F3/DUOX2/CYP2W1/CYP4F11/CYP4F12	9
KEGG	hsa05204	Chemical carcinogenesis	11/203	82/8076	5.67129e-06	0.00149722	0.00127156	ADH6/CHRNA7/CYP2C19/CYP2C9/CYP2C18/UGT1A10/UGT1A7/UGT1A6/UGT1A9/UGT1A1/UGT2A3	11
KEGG	hsa00040	Pentose and glucuronate interconversions	7/203	34/8076	1.72771e-05	0.00228058	0.00193686	UGT1A10/UGT1A7/UGT1A6/UGT1A9/UGT1A1/AKR1B10/UGT2A3	7
KEGG	hsa00830	Retinol metabolism	9/203	68/8076	4.57742e-05	0.00402813	0.00342102	ADH6/CYP2C9/CYP2C18/UGT1A10/UGT1A7/UGT1A6/UGT1A9/UGT1A1/UGT2A3	9
KEGG	hsa00982	Drug metabolism - cytochrome P450	9/203	71/8076	6.48162e-05	0.00425364	0.00361254	ADH6/CYP2C19/CYP2C9/UGT1A10/UGT1A7/UGT1A6/UGT1A9/UGT1A1/UGT2A3	9
KEGG	hsa00053	Ascorbate and aldarate metabolism	6/203	30/8076	8.40113e-05	0.00425364	0.00361254	UGT1A10/UGT1A7/UGT1A6/UGT1A9/UGT1A1/UGT2A3	6
KEGG	hsa05222	Small cell lung cancer	10/203	92/8076	9.66736e-05	0.00425364	0.00361254	BIRC3/CDK6/ITGA6/ITGA2/LAMA3/LAMB3/LAMC2/MYC/PIK3CA/PIK3CB	10
KEGG	hsa05100	Bacterial invasion of epithelial cells	9/203	77/8076	0.000123276	0.00464927	0.00394854	CLTB/MET/PIK3CA/PIK3CB/PXN/VCL/ACTR2/ARPC2/ARHGAP10	9
KEGG	hsa05146	Amoebiasis	10/203	102/8076	0.00022966	0.00757879	0.00643653	ACTN4/LAMA3/LAMB3/LAMC2/SERPINB13/PIK3CA/PIK3CB/SERPINB3/SERPINB4/VCL	10
KEGG	hsa04510	Focal adhesion	14/203	201/8076	0.00052146	0.0129556	0.011003	ACTN4/BIRC3/ITGA6/ITGA2/ITGB4/LAMA3/LAMB3/LAMC2/MET/PAK2/PIK3CA/PIK3CB/PXN/VCL	14
KEGG	hsa04218	Cellular senescence	12/203	156/8076	0.000541488	0.0129556	0.011003	CALM3/CDK6/SMAD3/MYC/NBN/PIK3CA/PIK3CB/PPID/VDAC1/CCNA1/TRAF3IP2/CCNB3	12
KEGG	hsa00860	Porphyrin and chlorophyll metabolism	6/203	42/8076	0.000577469	0.0129556	0.011003	UGT1A10/UGT1A7/UGT1A6/UGT1A9/UGT1A1/UGT2A3	6
KEGG	hsa04144	Endocytosis	16/203	252/8076	0.000588891	0.0129556	0.011003	CAPZA1/AP2M1/CLTB/SMAD3/NEDD4/PML/TFRC/RAB11A/ASAP2/PDCD6IP/ACTR2/ARPC2/ACAP2/CHMP2B/ARAP2/WIPF3	16
KEGG	hsa00980	Metabolism of xenobiotics by cytochrome P450	8/203	77/8076	0.000660337	0.0134099	0.0113888	ADH6/CYP2C9/UGT1A10/UGT1A7/UGT1A6/UGT1A9/UGT1A1/UGT2A3	8
KEGG	hsa00983	Drug metabolism - other enzymes	8/203	79/8076	0.000784401	0.0147916	0.0125622	UMPS/GMPS/UGT1A10/UGT1A7/UGT1A6/UGT1A9/UGT1A1/UGT2A3	8
KEGG	hsa05165	Human papillomavirus infection	18/203	331/8076	0.00164524	0.0289563	0.0245921	JAG1/CDK6/ITGA6/ITGA2/ITGB4/LAMA3/LAMB3/LAMC2/PIK3CA/PIK3CB/PPP2R2C/PXN/STAT1/UBE3A/WNT7A/OASL/CCNA1/HES2	18
KEGG	hsa05212	Pancreatic cancer	7/203	76/8076	0.00288203	0.0475535	0.0403863	CDK6/SMAD3/PIK3CA/PIK3CB/RAD51/RALB/STAT1	7
KEGG	hsa04810	Regulation of actin cytoskeleton	13/203	218/8076	0.0033179	0.0496235	0.0421443	ACTN4/ITGA6/ITGA2/ITGB4/PAK2/PIK3CA/PIK3CB/PXN/VCL/ACTR2/ARPC2/CYFIP1/LPAR5	13
KEGG	hsa03440	Homologous recombination	5/203	41/8076	0.0034296	0.0496235	0.0421443	BRCA1/NBN/RAD51/TOPBP1/BRIP1	5
KEGG	hsa05131	Shigellosis	14/203	246/8076	0.00357139	0.0496235	0.0421443	ACTN4/IL18/PIK3CA/PIK3CB/PPID/PXN/MAP3K7/VCL/VDAC1/BCL10/ACTR2/ARPC2/PIK3R4/PLCD3	14
KEGG	hsa00140	Steroid hormone biosynthesis	6/203	61/8076	0.00411881	0.0543237	0.0461362	UGT1A10/UGT1A7/UGT1A6/UGT1A9/UGT1A1/UGT2A3	6
KEGG	hsa00601	Glycosphingolipid biosynthesis - lacto and neolacto series	4/203	27/8076	0.0043212	0.0543237	0.0461362	FUT4/B4GALT4/B3GALNT1/B3GALT5	4
KEGG	hsa04976	Bile secretion	7/203	90/8076	0.0073407	0.0880884	0.0748119	SLC2A1/UGT1A10/UGT1A7/UGT1A6/UGT1A9/UGT1A1/UGT2A3	7
KEGG	hsa05230	Central carbon metabolism in cancer	6/203	70/8076	0.00807708	0.0927108	0.0787376	MET/MYC/PIK3CA/PIK3CB/SLC2A1/LDHAL6B	6
